# Supplementary material for: Projected health and economic effects of the increase in childhood obesity during the COVID-19 pandemic in England: The potential cost of inaction
Source: PLoS One. 2024 Jan 24;19(1):e0296013. doi: 10.1371/journal.pone.0296013 (PMC10807834; doi:10.1371/journal.pone.0296013)
Supplement: S2 File — (XLSX) [file pone.0296013.s002.xlsx]

## Sheet: Costs
age	healthy weight	overweight	obesity	severe obesity	Type 2 Diabetes	Coronary heart disease	Stroke	Colon cancer	Breast cancer	Kidney cancer	Endometrial cancer~	Oesophageal cancer~	Osteoarthritis*	Sick days	Premature mortality	daily wage	annual wage	year	discount factor costs	discount factor utilities
11	-51857.4	11033.2	21563	19261	0	0	0	0	0	0	0	0	0					0	1	1
12	-55085	15523.8	21722.5	17838.8	0	0	0	0	0	0	0	0	0					1	0.985222	0.966184
13	-58124	19643.1	21946	16534.7	0	0	0	0	0	0	0	0	0					2	0.970662	0.933511
14	-60977.3	23401.6	22230.5	15345.2	0	0	0	0	0	0	0	0	0					3	0.956317	0.901943
15	-63649.4	26809.7	22573.2	14266.3	0	0	0	0	0	0	0	0	0					4	0.942184	0.871442
16	-66143.4	29877.7	22971.2	13294.6	1962.59	0	0	0	0	0	0	0	3269.79					5	0.92826	0.841973
17	-68463.6	32616	23421.6	12426	1891.59	0	0	0	0	0	0	0	3281.84					6	0.914542	0.813501
18	-70613.4	35035.1	23921	11657.1	1831.02	0	0	0	0	0	0	0	3297.9					7	0.901027	0.785991
19	-72596.6	37145.4	24467.1	10984.1	1780.46	0	0	0	0	0	0	0	3317.77					8	0.887711	0.759412
20	-74417	38956.9	25056.8	10403.4	1739.5	147.445	317.117	1.1835	0	6.9265	11.6021	0	3341.17	39411.1	0	89.025	32049	9	0.874592	0.733731
21	-76078.4	40480.5	25686.9	9911.18	1707.72	146.873	317.674	1.18397	0	6.93112	11.5427	0	3367.85	43212.5	0	89.025	32049	10	0.861667	0.708919
22	-77584.7	41726.2	26354.6	9503.7	1684.68	146.748	318.915	1.18737	0	6.95191	11.5205	0	3397.52	46651.2	0	89.025	32049	11	0.848933	0.684946
23	-78939.2	42704.6	27057.2	9177.32	1670	147.047	320.81	1.19356	0	6.9881	11.5339	0	3430.02	49742	0	89.025	32049	12	0.836387	0.661783
24	-80146.1	43425.9	27791.5	8928.56	1663.26	147.748	323.313	1.20235	0	7.03869	11.5808	0	3465.05	52493.2	0	89.025	32049	13	0.824027	0.639404
25	-81208.7	43900.8	28554.8	8753.23	1616.62	187.083	326.387	1.21361	0	7.10276	11.6592	10.2422	3502.4	54921.9	0	89.025	32049	14	0.811849	0.617782
26	-82131.3	44139.6	29343.9	8647.97	1624.37	188.879	329.987	1.22713	0	7.17936	11.7671	10.3392	3541.77	57036	0	89.025	32049	15	0.799852	0.596891
27	-82917.2	44152.1	30155.8	8609.02	1638.5	191.087	334.07	1.24274	0	7.26748	11.9025	10.4604	3582.89	58846.8	0	89.025	32049	16	0.788031	0.576706
28	-83570.4	43949.6	30988.1	8632.62	1658.6	193.681	338.609	1.26033	0	7.36642	12.0638	10.6046	3625.63	60371.6	0	89.025	32049	17	0.776385	0.557204
29	-84094.3	43541.7	31837.5	8715.26	1684.3	196.631	343.559	1.27972	0	7.47521	12.2488	10.7698	3669.69	61619.4	0	89.025	32049	18	0.764912	0.538361
30	-84493.1	42939.2	32701.1	8852.9	1715.16	199.902	348.871	1.3007	0	7.59273	12.4554	10.9542	3714.76	62601.6	0	89.025	32049	19	0.753607	0.520156
31	-84770.2	42152.5	33575.8	9042.05	1750.8	203.468	354.514	1.32315	0	7.71823	12.6819	11.1561	3760.65	63332	0	89.025	32049	20	0.74247	0.502566
32	-84929.8	41191.7	34458.9	9278.95	1790.81	207.297	360.439	1.34686	0	7.85064	12.9262	11.3738	3807.06	63820.3	0	89.025	32049	21	0.731498	0.485571
33	-84975.2	40067.5	35347.5	9559.95	1834.82	211.364	366.619	1.37173	0	7.98926	13.1865	11.6058	3853.85	64082.6	0	89.025	32049	22	0.720688	0.469151
34	-84910.1	38790.2	36238.6	9881.44	1882.42	215.636	373.01	1.39757	0	8.13309	13.4608	11.8501	3900.72	64128.6	0	89.025	32049	23	0.710037	0.453286
35	-82880.5	35557.7	35630.5	9865.6	4909.38	259.655	346.707	1.26469	0	7.66081	13.0331	11.4365	3643.95	55024.8	120.566	89.025	32049	24	0.699544	0.437957
36	-82590.6	34048.1	36474.8	10240.9	5044.97	265.113	353.048	1.29058	0	7.8045	13.3152	11.6878	3687.43	54662.2	241.133	89.025	32049	25	0.689206	0.423147
37	-82204.8	32421	37312.3	10644.5	5186.62	270.708	359.471	1.3169	0	7.95042	13.6051	11.9459	3730.22	54125	361.699	89.025	32049	26	0.679021	0.408838
38	-81726.5	30686.5	38140.8	11072.4	5333.27	276.404	365.939	1.34351	0	8.09773	13.9007	12.2092	3772.11	53427.8	482.266	89.025	32049	27	0.668986	0.395012
39	-81159.3	28854.4	38956.8	11521.3	5483.91	282.163	372.409	1.37022	0	8.24545	14.2003	12.4759	3812.83	52579.2	602.832	89.025	32049	28	0.659099	0.381654
40	-80507.2	26934.9	39757.8	11987.6	5637.55	287.952	378.844	1.3969	0	8.39274	14.5018	12.7445	3852.15	51592.4	723.399	89.025	32049	29	0.649359	0.368748
41	-79773.8	24938	40541.2	12467.7	5793.15	293.733	385.206	1.42336	0	8.53869	14.8036	13.0132	3889.84	50478.7	843.965	89.025	32049	30	0.639762	0.356278
42	-78962.8	22873.8	41304.1	12958.3	5949.76	299.475	391.463	1.44951	0	8.68258	15.1037	13.2806	3925.71	49251.4	964.532	89.025	32049	31	0.672104	0.399987
43	-78077.8	20752	42043.7	13455.3	6106.26	305.136	397.565	1.4751	0	8.82326	15.4002	13.5447	3959.44	47920	1085.1	89.025	32049	32	0.663544	0.388337
44	-77122.6	18582.7	42757.3	13955.5	6261.7	310.684	403.479	1.50002	0	8.95999	15.6913	13.804	3990.82	46496.9	1205.66	89.025	32049	33	0.655093	0.377026
45	-76100.8	16376.4	43442	14455.6	15760.4	2052.13	409.175	31.9626	0	9.09203	15.9752	14.0571	4019.71	44995.5	1326.23	89.025	32049	34	0.64675	0.366045
46	-75016	14142.6	44095.2	14951.4	16128.3	2085.99	414.603	32.3809	0	9.21826	16.2499	14.302	4045.76	43426.3	1446.8	89.025	32049	35	0.638513	0.355383
47	-73872.1	11891.4	44714	15439.8	16486.1	2118.42	419.729	32.7748	0	9.33787	16.5135	14.5371	4068.76	41800.8	1567.36	89.025	32049	36	0.630381	0.345032
48	-72672.8	9633.11	45295.7	15917.2	16831.4	2149.21	424.519	33.142	0	9.45011	16.7644	14.761	4088.54	40131.7	1687.93	89.025	32049	37	0.622353	0.334983
49	-71421.6	7377.45	45837.4	16379.8	17161.7	2178.1	428.927	33.4787	0	9.55391	17.0004	14.9717	4104.78	38429.9	1808.5	89.025	32049	38	0.614427	0.325226
50	-66795.5	3840.26	42822.4	15690.8	16175.7	1999.8	373.84	27.9831	17.1209	8.49121	15.6963	13.766	3584.39	23802.6	136.238	89.025	32049	39	0.606602	0.315754
51	-65498.1	1747.15	43226	16083.1	16444.2	2021.84	376.976	28.2196	17.0372	8.56644	15.8781	13.9287	3590.56	22142.4	272.475	89.025	32049	40	0.598876	0.306557
52	-64163.8	-314.838	43584.8	16451.8	16691.9	2041.47	379.653	28.4196	16.9316	8.63144	16.041	14.0746	3592.81	20484.7	408.713	89.025	32049	41	0.591249	0.297628
53	-62795.6	-2336.22	43896.3	16793.8	16916.4	2058.5	381.842	28.5813	16.8046	8.68551	16.1834	14.2025	3591	18842.5	544.95	89.025	32049	42	0.583719	0.288959
54	-61397.2	-4307.77	44157.9	17105.3	17115.3	2072.7	383.5	28.7008	16.6546	8.72767	16.3033	14.3104	3584.84	17225.8	681.188	89.025	32049	43	0.576285	0.280543
55	-59972.2	-6220.16	44367.2	17383.5	23960	3689	384.597	28.7761	16.4815	8.75722	16.3993	14.3971	3574.15	15645.6	817.425	89.025	32049	44	0.568946	0.272372
56	-58524.3	-8063.77	44521.6	17624.8	24156.3	3703	385.095	28.8043	16.2848	8.77332	16.4694	14.461	3558.71	14113.5	953.663	89.025	32049	45	0.5617	0.264439
57	-57056.9	-9829.38	44618.7	17825.9	24307.6	3710.88	384.962	28.7828	16.064	8.77518	16.512	14.5006	3538.32	12640.8	1089.9	89.025	32049	46	0.554546	0.256737
58	-55573.5	-11507.5	44655.8	17983.6	24410.7	3712.23	384.16	28.7086	15.8185	8.76196	16.5254	14.5143	3512.75	11238.3	1226.14	89.025	32049	47	0.547484	0.249259
59	-54078	-13088.7	44630.4	18094.5	24462.6	3706.71	382.655	28.5792	15.5476	8.73285	16.5078	14.5007	3481.79	9916.74	1362.38	89.025	32049	48	0.540511	0.241999
60	-52573.5	-14563.8	44540.2	18155.3	24459.9	3693.92	380.413	28.3919	15.2511	8.68709	16.4576	14.4581	3445.25	8688.47	1498.61	89.025	32049	49	0.533627	0.23495
61	-51063.9	-15923.1	44382.5	18162.8	24399.7	3673.52	377.403	28.1444	14.9289	8.62392	16.3731	14.3852	3402.93	7564.26	1634.85	89.025	32049	50	0.526831	0.228107
62	-49552.7	-17157.5	44154.7	18113.6	24278.4	3645.06	373.577	27.8327	14.5789	8.54231	16.2524	14.2803	3354.53	6553.32	1771.09	89.025	32049	51	0.520122	0.221463
63	-48043.4	-18257.4	43854.4	18004.4	24093.1	3608.22	368.911	27.4552	14.2019	8.44164	16.0939	14.1419	3299.92	5668.69	1907.33	89.025	32049	52	0.513497	0.215013
64	-46539.8	-19213.3	43479.4	17831.9	23840.7	3562.65	363.373	27.0095	13.7977	8.32117	15.8959	13.9686	3238.91	4922.62	2043.56	89.025	32049	53	0.506958	0.20875
65	-45045.1	-20016.2	43026.6	17592.8	27338.6	6680.44	1542.41	26.4917	13.3644	8.17988	15.6566	13.7588	3171.2	4323.37	2179.8	89.025	32049	54	0.500501	0.20267
66	-43563.3	-20656.3	42493.8	17283.7	26881.4	6556.4	1509.14	25.8996	12.9023	8.01705	15.3743	13.5109	3096.62					55	0.494127	0.196767
67	-42097.5	-21124.5	41878.6	16901.5	26337.7	6413.3	1471.48	25.231	12.4111	7.83196	15.0474	13.2235	3014.99					56	0.487834	0.191036
68	-40651.6	-21411.2	41178.1	16442.7	25704	6250.34	1429.23	24.4824	11.8896	7.62366	14.674	12.8951	2926.04					57	0.481621	0.185472
69	-39229	-21507.1	40390.1	15904	24976.6	6066.84	1382.26	23.6515	11.3377	7.39142	14.2525	12.524	2829.59					58	0.475487	0.18007
70	-27375.3	-16715.5	26283.9	10519.6	16170.9	3614.62	638.591	9.99967	-0.148433	4.07281	8.84401	7.67718	1451.33					59	0.469432	0.174825
71	-26422	-16502.9	25608.2	10029.2	15529.5	3457.2	599.06	9.3023	-0.576471	3.87657	8.48109	7.35736	1373.4					60	0.463453	0.169733
72	-25496.9	-16136.7	24869.1	9477.31	14817.1	3284.44	556.058	8.54466	-1.02437	3.66265	8.08214	7.00568	1290.1					61	0.457551	0.164789
73	-24603.3	-15610.3	24065	8861.16	14031.1	3095.72	509.412	7.72358	-1.49402	3.43027	7.64576	6.62087	1201.2					62	0.451723	0.15999
74	-23743.4	-14916.9	23194.2	8178.76	13169.3	2890.65	459.068	6.83829	-1.98448	3.17907	7.17098	6.20207	1106.64					63	0.44597	0.15533
75	-22919.9	-14050.1	22255.1	7427.6	15783.5	3962.23	404.89	5.88638	-2.49673	2.90839	6.65648	5.74813	1006.23					64	0.440291	0.150806
76	-22135.7	-13003.3	21246	6605.55	14617	3606.83	346.775	4.86604	-3.03115	2.61772	6.10117	5.25808	899.839					65	0.434683	0.146413
77	-21393.2	-11770	20165.4	5710.47	13360.7	3225.02	284.657	3.77624	-3.58711	2.30664	5.50403	4.731	787.388					66	0.429147	0.142149
78	-20695.3	-10343.5	19011.6	4739.68	12011.8	2815.84	218.363	2.61386	-4.16638	1.97437	4.8636	4.16561	668.633					67	0.423682	0.138009
79	-20044.6	-8717.19	17782.9	3691.31	10568	2378.78	147.856	1.3784	-4.7678	1.62061	4.179	3.56114	543.543					68	0.418286	0.133989
80	-19443.6	-6884.76	16478	2562.97	9026.94	1913.05	73.0053	0.0675498	-5.39228	1.24474	3.44901	2.9165	411.94					69	0.412959	0.130086

## Sheet: NCMP
date	Underweight	under_low	under_up	HealthyWeight	healthy_low	healthy_up	Overweight	over_low	over_up	Obese	obese_low	obese_up	Severe_obese	sev_low	sev_up	Combined	combined_low	combined_up	Numbermeasured	Unweighted	X	Y	gender	sex	year	pandemic	period	grade	obese_ex	y2020
2006/2007							13.6004	13.4582	13.7426	10.6536	10.5257	10.7816				24.254	24.1633	24.3447	223361				Boys	1	2006	0	Reception	0		0
2006/2007							12.4474	12.3071	12.5878	9.04707	8.92513	9.16902				21.4945	21.4054	21.5836	212566				Girls	0	2006	0	Reception	0		0
2006/2007							13.0382	12.9382	13.1381	9.87023	9.78169	9.95877				22.9084	22.8448	22.9721	435927				Both		2006	0	Reception	0		0
2006/2007							14.1707	14.0276	14.3139	19.0176	18.8565	19.1787				33.1883	33.0897	33.2869	227984				Boys	1	2006	0	Year 6	1		0
2006/2007							14.1479	13.9997	14.2961	15.8396	15.6844	15.9949				29.9875	29.8881	30.0869	212505				Girls	0	2006	0	Year 6	1		0
2006/2007							14.1597	14.0568	14.2627	17.4844	17.3723	17.5966				31.6441	31.5741	31.7142	440489				Both		2006	0	Year 6	1		0
2007/2008	1.47882	1.43098	1.52666	74.4917	74.3189	74.6644	13.6316	13.4956	13.7675	10.3979	10.277	10.5189				24.0295			244587				Boys	1	2007	0	Reception	0		0
2007/2008	1.01431	0.973629	1.05499	77.8929	77.7244	78.0613	12.2592	12.1261	12.3924	8.83359	8.71838	8.9488				21.0928			233065				Girls	0	2007	0	Reception	0		0
2007/2008	1.25217	1.22063	1.2837	76.1513	76.0304	76.2721	12.9619	12.8667	13.0572	9.63463	9.55095	9.71831				22.5966			477652				Both		2007	0	Reception	0		0
2007/2008	1.18879	1.14675	1.23083	64.4785	64.2929	64.6642	14.3606	14.2246	14.4967	19.972	19.817	20.1271				34.3327			255302				Boys	1	2007	0	Year 6	1		0
2007/2008	1.64502	1.59414	1.69589	67.614	67.4268	67.8011	14.1884	14.0488	14.3279	16.5526	16.404	16.7013				30.741			240119				Girls	0	2007	0	Year 6	1		0
2007/2008	1.40991	1.37708	1.44274	65.9982	65.8663	66.1301	14.2772	14.1797	14.3746	18.3147	18.207	18.4224				32.5919			495421				Both		2007	0	Year 6	1		0
2008/2009	1.22004	1.17776	1.26232	74.756	74.5887	74.9233	13.7752	13.6425	13.908	10.2487	10.1319	10.3655				24.024			259008				Boys	1	2008	0	Reception	0		0
2008/2009	0.786936	0.752102	0.821771	77.7311	77.5671	77.8951	12.5687	12.438	12.6994	8.91322	8.80089	9.02555				21.4819			247161				Girls	0	2008	0	Reception	0		0
2008/2009	1.00856	0.98103	1.03608	76.2087	76.0914	76.326	13.1861	13.0929	13.2793	9.5966	9.51545	9.67774				22.7827			506169				Both		2008	0	Reception	0		0
2008/2009	1.05681	1.01722	1.09639	64.484	64.2987	64.6693	14.4192	14.2833	14.5552	20.0399	19.885	20.1949				34.4592			256338				Boys	1	2008	0	Year 6	1		0
2008/2009	1.55713	1.50773	1.60652	67.7495	67.563	67.936	14.1853	14.0461	14.3245	16.5081	16.36	16.6562				30.6934			241342				Girls	0	2008	0	Year 6	1		0
2008/2009	1.29943	1.26797	1.33089	66.0676	65.936	66.1991	14.3058	14.2085	14.4031	18.3272	18.2198	18.4347				32.633			497680				Both		2008	0	Year 6	1		0
2009/2010	1.13874	1.09866	1.17881	74.5385	74.374	74.7031	13.8684	13.7378	13.9989	10.4544	10.3388	10.57				24.3227			269246				Boys	1	2009	0	Reception	0		0
2009/2010	0.707086	0.674707	0.739465	77.4634	77.302	77.6249	12.6615	12.533	12.79	9.16802	9.0565	9.27953				21.8295			257253				Girls	0	2009	0	Reception	0		0
2009/2010	0.927827	0.901929	0.953725	75.9677	75.8523	76.0831	13.2787	13.187	13.3703	9.82585	9.74545	9.90625				23.1045			526499				Both		2009	0	Reception	0		0
2009/2010	1.10026	1.05992	1.1406	63.881	63.6952	64.0667	14.6499	14.5132	14.7867	20.3689	20.2131	20.5246				35.0188			256848				Boys	1	2009	0	Year 6	1		0
2009/2010	1.48383	1.43576	1.5319	66.9248	66.7378	67.1119	14.5836	14.4433	14.724	17.0077	16.8584	17.1571				31.5914			243019				Girls	0	2009	0	Year 6	1		0
2009/2010	1.28674	1.2555	1.31799	65.3608	65.2289	65.4927	14.6177	14.5198	14.7156	18.7348	18.6266	18.843				33.3525			499867				Both		2009	0	Year 6	1		0
2010/2011	1.16965	1.12959	1.2097	74.9622	74.8008	75.1236	13.7799	13.6515	13.9084	10.0882	9.97596	10.2004				23.8681			276750				Boys	1	2010	0	Reception	0		0
2010/2011	0.757264	0.724226	0.790301	77.9316	77.7736	78.0897	12.5582	12.4319	12.6845	8.75295	8.64525	8.86065				21.3111			264505				Girls	0	2010	0	Reception	0		0
2010/2011	0.96812	0.942035	0.994206	76.4133	76.3002	76.5264	13.1829	13.0928	13.273	9.43566	9.35779	9.51354				22.6185			541255				Both		2010	0	Reception	0		0
2010/2011	1.10706	1.06637	1.14775	63.9804	63.7937	64.1671	14.2997	14.1635	14.4358	20.6129	20.4556	20.7702				34.9126			254006				Boys	1	2010	0	Year 6	1		0
2010/2011	1.53928	1.49016	1.58839	66.6364	66.4483	66.8245	14.4398	14.2996	14.58	17.3845	17.2333	17.5357				31.8243			241347				Girls	0	2010	0	Year 6	1		0
2010/2011	1.31765	1.28589	1.3494	65.2745	65.1419	65.407	14.3679	14.2703	14.4656	19.04	18.9306	19.1493				33.4079			495353				Both		2010	0	Year 6	1		0
2011/2012	1.12685	1.08839	1.16531	75.3555	75.1985	75.5125	13.5841	13.4592	13.7089	9.93356	9.82457	10.0426				23.5176	23.3631	23.6722	289302				Boys	1	2011	0	Reception	0		0
2011/2012	0.684614	0.653872	0.715357	77.7605	77.6055	77.9156	12.5337	12.4102	12.6571	9.0212	8.91439	9.12801				21.5549	21.4015	21.7082	276360				Girls	0	2011	0	Reception	0		0
2011/2012	0.910791	0.886035	0.935548	76.5305	76.4201	76.641	13.0709	12.983	13.1587	9.48782	9.41145	9.56419				22.5587	22.4498	22.6676	565662				Both		2011	0	Reception	0		0
2011/2012	1.05303	1.01312	1.09295	63.5872	63.399	63.7753	14.6844	14.546	14.8228	20.6754	20.5171	20.8338				35.3598	35.1729	35.5467	251274				Boys	1	2011	0	Year 6	1		0
2011/2012	1.46137	1.41334	1.50939	66.1814	65.992	66.3707	14.6979	14.5562	14.8396	17.6594	17.5068	17.812				32.3573	32.1701	32.5445	239844				Girls	0	2011	0	Year 6	1		0
2011/2012	1.25245	1.22135	1.28355	64.8541	64.7205	64.9876	14.691	14.592	14.79	19.2025	19.0924	19.3127				33.8935	33.7611	34.0259	491118				Both		2011	0	Year 6	1		0
2012/2013	1.09211	1.05494	1.12928	75.7129	75.5596	75.8663	13.4562	13.3342	13.5783	9.73873	9.63269	9.84476				23.1949	23.044	23.3459	300337				Boys	1	2012	0	Reception	0		0
2012/2013	0.652187	0.622755	0.681618	78.1239	77.9727	78.2751	12.4511	12.3303	12.5718	8.77285	8.66941	8.87629				21.2239	21.0744	21.3734	287341				Girls	0	2012	0	Reception	0		0
2012/2013	0.877011	0.853173	0.900849	76.8918	76.784	76.9995	12.9648	12.8789	13.0506	9.26647	9.19233	9.3406				22.2312	22.1249	22.3375	587678				Both		2012	0	Reception	0		0
2012/2013	1.13551	1.09403	1.17698	64.1049	63.9171	64.2927	14.3783	14.241	14.5156	20.3813	20.2236	20.539				34.7596	34.5732	34.946	250725				Boys	1	2012	0	Year 6	1		0
2012/2013	1.53007	1.4808	1.57934	66.6623	66.4731	66.8516	14.4278	14.2868	14.5689	17.3798	17.2277	17.5319				31.8076	31.6207	31.9945	238421				Girls	0	2012	0	Year 6	1		0
2012/2013	1.32782	1.29575	1.3599	65.3514	65.2181	65.4848	14.4024	14.3041	14.5008	18.9183	18.8085	19.028				33.3207	33.1886	33.4528	489146				Both		2012	0	Year 6	1		0
2013/2014	1.1789	1.1409	1.2182	75.4111	75.2566	75.565	13.4902	13.3683	13.613	9.9198	9.8133	10.0273				23.41	23.2587	23.5619	299603				Boys	1	2013	0	Reception	0		0
2013/2014	0.7079	0.678	0.7392	77.656	77.5035	77.8079	12.6162	12.4954	12.738	9.0198	8.9157	9.125				21.636	21.486	21.7869	287733				Girls	0	2013	0	Reception	0		0
2013/2014	0.9482	0.9237	0.9733	76.5109	76.4023	76.6191	13.062	12.9761	13.1485	9.4789	9.4043	9.5541				22.5409	22.4342	22.648	587336				Both		2013	0	Reception	0		0
2013/2014	1.1674	1.1271	1.2092	63.6141	63.4301	63.7976	14.4169	14.2833	14.5516	20.8016	20.647	20.9571				35.2185	35.0363	35.4012	263316				Boys	1	2013	0	Year 6	1		0
2013/2014	1.5652	1.5174	1.6145	66.689	66.5043	66.8731	14.4458	14.3088	14.5839	17.3	17.1526	17.4485				31.7458	31.564	31.9282	250959				Girls	0	2013	0	Year 6	1		0
2013/2014	1.3615	1.3302	1.3936	65.1146	64.9842	65.2447	14.431	14.3352	14.5273	19.0929	18.9857	19.2005				33.5239	33.395	33.653	514275				Both		2013	0	Year 6	1		0
2014/2015	1.21571	1.17785	1.25477	76.2108	76.0611	76.3599	13.0984	12.9805	13.2173	9.47503	9.37276	9.5783				22.5735	22.4271	22.7205	311999				Boys	1	2014	0	Reception	0		0
2014/2015	0.700851	0.671558	0.731412	78.132	77.9834	78.2799	12.4988	12.3807	12.6179	8.66838	8.568	8.76983				21.1672	21.021	21.314	298637				Girls	0	2014	0	Reception	0		0
2014/2015	0.963913	0.939714	0.988729	77.1504	77.0449	77.2555	12.8052	12.7216	12.8892	9.08053	9.00872	9.15286				21.8857	21.7822	21.9896	610636				Both		2014	0	Reception	0		0
2014/2015	1.21933	1.17874	1.26131	63.8892	63.7083	64.0697	14.1893	14.0586	14.3211	20.7021	20.5502	20.8549				34.8915	34.7124	35.071	271542				Boys	1	2014	0	Year 6	1		0
2014/2015	1.63354	1.5855	1.68302	66.8539	66.6726	67.0348	14.1289	13.9954	14.2634	17.3836	17.2384	17.5299				31.5125	31.3341	31.6915	259681				Girls	0	2014	0	Year 6	1		0
2014/2015	1.42181	1.39033	1.454	65.3385	65.2104	65.4663	14.1598	14.0663	14.2538	19.0799	18.9745	19.1858				33.2397	33.1132	33.3665	531223				Both		2014	0	Year 6	1		0
2015/2016	1.2137	1.17631	1.25226	76.0623	75.914	76.2099	13.0827	12.9662	13.2001	9.64134	9.53947	9.74418				22.724	22.5791	22.8697	319437				Boys	1	2015	0	Reception	0		0
2015/2016	0.709735	0.680599	0.740108	77.7651	77.6174	77.9121	12.5539	12.437	12.6718	8.97123	8.87047	9.07301				21.5251	21.3798	21.6711	305889				Girls	0	2015	0	Reception	0		0
2015/2016	0.967176	0.943218	0.991736	76.8953	76.7906	76.9996	12.824	12.7414	12.9071	9.31354	9.24176	9.38582				22.1376	22.0348	22.2406	625326				Both		2015	0	Reception	0		0
2015/2016	1.1631	1.12391	1.20365	62.8519	62.6721	63.0314	14.3261	14.1964	14.4569	21.6589	21.5061	21.8124				35.985	35.8067	36.1636	277877				Boys	1	2015	0	Year 6	1		0
2015/2016	1.48985	1.44457	1.53653	66.2388	66.0591	66.418	14.3467	14.2141	14.4802	17.9247	17.7796	18.0707				32.2714	32.0942	32.449	266738				Girls	0	2015	0	Year 6	1		0
2015/2016	1.32314	1.29313	1.35383	64.5107	64.3835	64.6377	14.3362	14.2434	14.4295	19.83	19.7243	19.9361				34.1662	34.0403	34.2922	544615				Both		2015	0	Year 6	1		0
2016/2017	1.21897	1.1816	1.25749	75.6275	75.4788	75.7757	13.1429	13.0265	13.2601	10.0106	9.90735	10.1149				23.1535	23.008	23.2997	321338				Boys	1	2016	0	Reception	0		0
2016/2017	0.682096	0.653638	0.711784	77.2356	77.0872	77.3834	12.8835	12.7657	13.0023	9.19872	9.09717	9.3013				22.0823	21.9361	22.2291	308021				Girls	0	2016	0	Reception	0		0
2016/2017	0.956211	0.932466	0.980555	76.4146	76.3095	76.5193	13.0159	12.933	13.0993	9.61327	9.54069	9.68635				22.6292	22.526	22.7328	629359				Both		2016	0	Reception	0		0
2016/2017	1.21866	1.17897	1.25967	62.769	62.591	62.9466	14.2508	14.1227	14.3798	21.7616	21.6102	21.9137				36.0124	35.836	36.1891	284083				Boys	1	2016	0	Year 6	1		0
2016/2017	1.46676	1.42229	1.5126	66.1254	65.9474	66.3029	14.2898	14.1589	14.4217	18.1181	17.9739	18.2632				32.4079	32.2324	32.5839	272369				Girls	0	2016	0	Year 6	1		0
2016/2017	1.3401	1.31022	1.37065	64.4118	64.2859	64.5375	14.2699	14.1782	14.362	19.9782	19.8733	20.0834				34.2481	34.1235	34.3728	556452				Both		2016	0	Year 6	1		0
2017/2018	1.26531	1.22665	1.30517	75.7895	75.6388	75.9397	13.0015	12.8839	13.1201	9.94361	9.83899	10.0492	2.68124	2.62508	2.73856	22.9452	22.7978	23.0932	311386				Boys	1	2017	0	Reception	0	7.26237	0
2017/2018	0.689185	0.66016	0.719476	77.5291	77.3792	77.6783	12.6752	12.5564	12.7949	9.10653	9.00394	9.21017	2.11002	2.05912	2.16215	21.7817	21.6341	21.93	299049				Girls	0	2017	0	Reception	0	6.99651	0
2017/2018	0.983069	0.958626	1.00813	76.6417	76.5354	76.7477	12.8417	12.758	12.9258	9.53353	9.46011	9.60746	2.4014	2.3633	2.44011	22.3752	22.2708	22.4799	610435				Both		2017	0	Reception	0	7.13213	0
2017/2018	1.20781	1.16897	1.24792	62.4179	62.2428	62.5928	14.1923	14.0666	14.3188	22.182	22.0323	22.3325	4.98994	4.91185	5.0692	36.3743	36.2006	36.5483	294252				Boys	1	2017	0	Year 6	1	17.1921	0
2017/2018	1.57444	1.52918	1.62103	66.2439	66.0692	66.4181	14.1657	14.0376	14.2949	18.016	17.8746	18.1582	3.45492	3.38818	3.52293	32.1817	32.0096	32.3543	282322				Girls	0	2017	0	Year 6	1	14.561	0
2017/2018	1.38733	1.35746	1.41785	64.2913	64.1675	64.4149	14.1793	14.0895	14.2696	20.1421	20.0388	20.2458	4.23831	4.18661	4.29062	34.3214	34.1989	34.444	576574				Both		2017	0	Year 6	1	15.9038	0
2018/2019	1.22466	1.18622	1.26432	75.7785	75.6261	75.9303	13.0215	12.9024	13.1414	9.9754	9.86952	10.0823	2.68027	2.62353	2.7382	22.9969	22.8478	23.1466	304820				Boys	1	2018	0	Reception	0	7.29512	0
2018/2019	0.679541	0.650433	0.709941	77.1625	77.0102	77.3142	12.785	12.6646	12.9064	9.37295	9.26795	9.47902	2.15876	2.10676	2.21202	22.1579	22.0079	22.3087	292992				Girls	0	2018	0	Reception	0	7.21419	0
2018/2019	0.957492	0.933119	0.982494	76.4568	76.3491	76.5642	12.9056	12.8208	12.9908	9.68013	9.60544	9.75535	2.42468	2.38599	2.46397	22.5857	22.4799	22.6919	597812				Both		2018	0	Reception	0	7.25546	0
2018/2019	1.20521	1.16714	1.2445	62.1211	61.949	62.2929	14.1682	14.045	14.2922	22.5055	22.3578	22.6539	5.23751	5.1591	5.31704	36.6737	36.503	36.8447	305756				Boys	1	2018	0	Year 6	1	17.268	0
2018/2019	1.56943	1.52518	1.61494	66.6039	66.4334	66.774	13.9786	13.8539	14.1043	17.8481	17.7102	17.9867	3.44223	3.37701	3.50866	31.8267	31.6587	31.9951	294693				Girls	0	2018	0	Year 6	1	14.4058	0
2018/2019	1.38396	1.35472	1.41383	64.3212	64.1999	64.4423	14.0751	13.9874	14.1633	20.2197	20.1183	20.3215	4.35641	4.30507	4.40833	34.2948	34.1749	34.415	600449				Both		2018	0	Year 6	1	15.8633	0
2019/2020	1.23451	1.18748	1.28339	75.5139	75.3267	75.7002	13.185	13.0388	13.3326	10.0666	9.93666	10.198	2.69286	2.62345	2.76405	23.2516	23.0686	23.4355	203724				Boys	1	2019	0	Reception	0	7.3737	0
2019/2020	0.641648	0.607232	0.678001	76.6994	76.5116	76.8861	13.0056	12.8573	13.1554	9.65333	9.52329	9.78495	2.34896	2.2828	2.417	22.659	22.474	22.8449	195746				Girls	0	2019	0	Reception	0	7.30436	0
2019/2020	0.944001	0.914482	0.974463	76.0948	75.9623	76.2268	13.0971	12.9928	13.2021	9.86407	9.77199	9.95692	2.52434	2.47616	2.57345	22.9612	22.831	23.0919	399470				Both		2019	0	Reception	0	7.33972	0
2019/2020	1.24707	1.20431	1.29133	61.0108	60.8194	61.2018	14.1831	14.0468	14.3204	23.5591	23.3931	23.7259	5.61521	5.52564	5.70615	37.7422	37.5523	37.9324	249946				Boys	1	2019	0	Year 6	1	17.9439	0
2019/2020	1.59707	1.5478	1.64787	65.8579	65.6684	66.0469	14.1045	13.9662	14.244	18.4405	18.2862	18.5958	3.66928	3.59498	3.74505	32.545	32.3583	32.7323	241192				Girls	0	2019	0	Year 6	1	14.7712	0
2019/2020	1.41895	1.38625	1.45241	63.3911	63.2563	63.5258	14.1445	14.0473	14.2422	21.0454	20.9316	21.1596	4.65959	4.60099	4.71889	35.1899	35.0565	35.3236	491138				Both		2019	0	Year 6	1	16.3858	0
2020/2021	1.24214	1.1605	1.32945	70.4675	70.1185	70.814	13.4857	13.2275	13.7482	14.8047	14.536	15.0774	5.17058	5.00437	5.342	28.2904	27.9483	28.635	66105.9	79816			Boys	1	2020	1	Reception	0	9.63409	1
2020/2021	0.601708	0.544465	0.664931	72.2568	71.9072	72.6038	13.0871	12.8269	13.3517	14.0544	13.7862	14.3269	4.26446	4.11003	4.42443	27.1414	26.7969	27.4887	63480.1	77063			Girls	0	2020	1	Reception	0	9.78991	1
2020/2021	0.928412	0.87763	0.982103	71.344	71.0972	71.5896	13.2904	13.1067	13.4764	14.4371	14.2468	14.6295	4.7267	4.61249	4.84359	27.7276	27.4845	27.972	129586	156879			Both		2020	1	Reception	0	9.71042	1
2020/2021	1.12816	1.04888	1.21334	54.1802	53.7922	54.5676	15.4873	15.2079	15.7709	29.2044	28.8518	29.5594	7.71384	7.50879	7.92402	44.6917	44.3052	45.0789	63448.1	72847			Boys	1	2020	1	Year 6	1	21.4905	1
2020/2021	1.35323	1.2644	1.4482	61.6751	61.2879	62.0609	15.2521	14.9684	15.5401	21.7196	21.3936	22.0492	4.90489	4.73603	5.07945	36.9716	36.5887	37.3562	60782.2	69750			Girls	0	2020	1	Year 6	1	16.8147	1
2020/2021	1.23828	1.17827	1.3013	57.8472	57.5724	58.1216	15.3722	15.1727	15.5738	25.5423	25.3005	25.7855	6.33951	6.20535	6.47636	40.9145	40.6414	41.1882	124230	142597			Both		2020	1	Year 6	1	19.2028	1
2021/2022	1.58546	1.54063	1.63157	75.8877	75.7317	76.0431	12.2256	12.1069	12.3454	10.3012	10.191	10.4123	3.14643	3.0835	3.21059	22.5268	22.3751	22.6792	289948				Boys	1	2021	1	Reception	0	7.15473	0
2021/2022	0.801077	0.768691	0.834816	77.2266	77.0707	77.3817	12.0673	11.9471	12.1887	9.905	9.79478	10.0163	2.61477	2.55625	2.6746	21.9723	21.8192	22.1263	279374				Girls	0	2021	1	Reception	0	7.29023	0
2021/2022	1.20055	1.17259	1.22917	76.5447	76.4345	76.6546	12.148	12.0634	12.2331	10.1068	10.0287	10.1853	2.88554	2.84237	2.92934	22.2547	22.1469	22.363	569322				Both		2021	1	Reception	0	7.22122	0
2021/2022	1.34123	1.30115	1.38253	57.9554	57.7807	58.1299	14.3184	14.195	14.4428	26.385	26.2294	26.5411	6.95239	6.86296	7.0429	40.7034	40.5297	40.8773	307031				Boys	1	2021	1	Year 6	1	19.4326	0
2021/2022	1.57847	1.53412	1.62409	63.7257	63.552	63.899	14.309	14.1831	14.4358	20.3869	20.2419	20.5327	4.56726	4.49251	4.6432	34.6958	34.5243	34.8678	294969				Girls	0	2021	1	Year 6	1	15.8196	0
2021/2022	1.45748	1.42751	1.48806	60.7827	60.6593	60.906	14.3138	14.2255	14.4025	23.446	23.3392	23.5532	5.78372	5.72503	5.84297	37.7598	37.6374	37.8823	602000				Both		2021	1	Year 6	1	17.6623	0
																							.			1	.			0

## Sheet: Deprivation
grade	year	sex	deprivation	period	Num	Pre	Low	Upp	date	pandemic	y2020
Reception year	2006	0	0	2006/07	1498	6.99738	6.66332	7.34688	2006	0	0
Reception year	2006	0	1	2006/07	2827	11.2985	10.9122	11.6967	2006	0	0
Reception year	2006	1	0	2006/07	1918	8.32718	7.97728	8.69098	2006	0	0
Reception year	2006	1	1	2006/07	3408	12.9957	12.5942	13.4081	2006	0	0
Reception year	2006	2	0	2006/07	3416	7.6866	7.44258	7.93793	2006	0	0
Reception year	2006	2	1	2006/07	6235	12.167	11.8868	12.4529	2006	0	0
Reception year	2007	0	0	2007/08	1523	6.48471	6.17683	6.80683	2007	0	0
Reception year	2007	0	1	2007/08	3029	11.075	10.7085	11.4524	2007	0	0
Reception year	2007	1	0	2007/08	1945	7.86685	7.53778	8.20901	2007	0	0
Reception year	2007	1	1	2007/08	3604	12.5614	12.183	12.9499	2007	0	0
Reception year	2007	2	0	2007/08	3468	7.19353	6.96628	7.4276	2007	0	0
Reception year	2007	2	1	2007/08	6633	11.836	11.5711	12.106	2007	0	0
Reception year	2008	0	0	2008/09	1638	6.57383	6.27276	6.88828	2008	0	0
Reception year	2008	0	1	2008/09	3307	11.4224	11.0611	11.7939	2008	0	0
Reception year	2008	1	0	2008/09	2010	7.6782	7.36185	8.00697	2008	0	0
Reception year	2008	1	1	2008/09	3837	12.7874	12.4143	13.1701	2008	0	0
Reception year	2008	2	0	2008/09	3648	7.13964	6.91959	7.36614	2008	0	0
Reception year	2008	2	1	2008/09	7144	12.1171	11.8562	12.383	2008	0	0
Reception year	2009	0	0	2009/10	1680	6.55559	6.25902	6.86517	2009	0	0
Reception year	2009	0	1	2009/10	3572	11.6234	11.2699	11.9866	2009	0	0
Reception year	2009	1	0	2009/10	2086	7.72164	7.4093	8.04599	2009	0	0
Reception year	2009	1	1	2009/10	4230	13.3073	12.9384	13.6852	2009	0	0
Reception year	2009	2	0	2009/10	3766	7.15398	6.93694	7.37728	2009	0	0
Reception year	2009	2	1	2009/10	7802	12.4796	12.2228	12.741	2009	0	0
Reception year	2010	0	0	2010/11	1715	6.30561	6.02287	6.6007	2010	0	0
Reception year	2010	0	1	2010/11	3496	11.2422	10.8959	11.5981	2010	0	0
Reception year	2010	1	0	2010/11	2120	7.41907	7.12089	7.7287	2010	0	0
Reception year	2010	1	1	2010/11	4110	12.8405	12.4785	13.2115	2010	0	0
Reception year	2010	2	0	2010/11	3835	6.87609	6.66903	7.08908	2010	0	0
Reception year	2010	2	1	2010/11	7606	12.0529	11.8012	12.3093	2010	0	0
Reception year	2011	0	0	2011/12	1741	6.18538	5.9099	6.47282	2011	0	0
Reception year	2011	0	1	2011/12	3834	11.954	11.6035	12.3136	2011	0	0
Reception year	2011	1	0	2011/12	2158	7.29621	7.00533	7.59818	2011	0	0
Reception year	2011	1	1	2011/12	4300	12.7035	12.3529	13.0625	2011	0	0
Reception year	2011	2	0	2011/12	3899	6.75456	6.55269	6.96218	2011	0	0
Reception year	2011	2	1	2011/12	8134	12.3388	12.09	12.5921	2011	0	0
Reception year	2012	0	0	2012/13	1679	5.79485	5.53163	6.06979	2012	0	0
Reception year	2012	0	1	2012/13	3886	11.6438	11.3041	11.9923	2012	0	0
Reception year	2012	1	0	2012/13	2099	6.91507	6.63507	7.20597	2012	0	0
Reception year	2012	1	1	2012/13	4352	12.4492	12.1073	12.7994	2012	0	0
Reception year	2012	2	0	2012/13	3778	6.36799	6.17431	6.56731	2012	0	0
Reception year	2012	2	1	2012/13	8238	12.0558	11.8138	12.3021	2012	0	0
Reception year	2013	0	0	2013/14	1784	6.33118	6.05275	6.62151	2013	0	0
Reception year	2013	0	1	2013/14	3968	11.5111	11.1785	11.8523	2013	0	0
Reception year	2013	1	0	2013/14	2056	6.93026	6.64681	7.22487	2013	0	0
Reception year	2013	1	1	2013/14	4380	12.4255	12.0853	12.774	2013	0	0
Reception year	2013	2	0	2013/14	3840	6.63843	6.43842	6.8442	2013	0	0
Reception year	2013	2	1	2013/14	8348	11.9734	11.7345	12.2165	2013	0	0
Reception year	2014	0	0	2014/15	1831	6.0569	5.79354	6.33142	2014	0	0
Reception year	2014	0	1	2014/15	3934	11.4717	11.1387	11.8133	2014	0	0
Reception year	2014	1	0	2014/15	2063	6.54422	6.27648	6.82255	2014	0	0
Reception year	2014	1	1	2014/15	4410	12.2181	11.8843	12.56	2014	0	0
Reception year	2014	2	0	2014/15	3894	6.30566	6.11666	6.5001	2014	0	0
Reception year	2014	2	1	2014/15	8344	11.8545	11.6177	12.0954	2014	0	0
Reception year	2015	0	0	2015/16	1754	5.78897	5.53157	6.05757	2015	0	0
Reception year	2015	0	1	2015/16	4218	12.0912	11.7532	12.4375	2015	0	0
Reception year	2015	1	0	2015/16	2102	6.57759	6.31099	6.85463	2015	0	0
Reception year	2015	1	1	2015/16	4658	12.7634	12.425	13.1097	2015	0	0
Reception year	2015	2	0	2015/16	3856	6.19378	6.00713	6.38584	2015	0	0
Reception year	2015	2	1	2015/16	8876	12.4349	12.1948	12.679	2015	0	0
Reception year	2016	0	0	2016/17	1943	6.33415	6.067	6.61223	2016	0	0
Reception year	2016	0	1	2016/17	4184	11.9621	11.6262	12.3064	2016	0	0
Reception year	2016	1	0	2016/17	2171	6.76493	6.4953	7.0449	2016	0	0
Reception year	2016	1	1	2016/17	4747	13.0678	12.7251	13.4183	2016	0	0
Reception year	2016	2	0	2016/17	4114	6.5544	6.36344	6.75068	2016	0	0
Reception year	2016	2	1	2016/17	8931	12.5254	12.2845	12.7704	2016	0	0
Reception year	2017	0	0	2017/18	1832	6.16918	5.90117	6.44854	2017	0	0
Reception year	2017	0	1	2017/18	4109	11.9271	11.5891	12.2736	2017	0	0
Reception year	2017	1	0	2017/18	2043	6.58671	6.316	6.86817	2017	0	0
Reception year	2017	1	1	2017/18	4585	12.91	12.5653	13.2628	2017	0	0
Reception year	2017	2	0	2017/18	3875	6.38249	6.1908	6.5797	2017	0	0
Reception year	2017	2	1	2017/18	8694	12.426	12.1837	12.6725	2017	0	0
Reception year	2018	0	0	2018/19	1760	5.98741	5.7219	6.26443	2018	0	0
Reception year	2018	0	1	2018/19	4239	12.6356	12.2844	12.9954	2018	0	0
Reception year	2018	1	0	2018/19	2106	6.77824	6.50404	7.06313	2018	0	0
Reception year	2018	1	1	2018/19	4598	13.2332	12.8809	13.5935	2018	0	0
Reception year	2018	2	0	2018/19	3866	6.39378	6.20154	6.59156	2018	0	0
Reception year	2018	2	1	2018/19	8837	12.9396	12.69	13.1935	2018	0	0
Reception year	2019	0	0	2019/20	1302	6.63676	6.29686	6.99365	2019	0	0
Reception year	2019	0	1	2019/20	2809	12.8329	12.3964	13.2825	2019	0	0
Reception year	2019	1	0	2019/20	1382	6.74838	6.41285	7.10013	2019	0	0
Reception year	2019	1	1	2019/20	3002	13.1852	12.7519	13.6309	2019	0	0
Reception year	2019	2	0	2019/20	2684	6.69377	6.45328	6.94255	2019	0	0
Reception year	2019	2	1	2019/20	5811	13.0125	12.7037	13.3277	2019	0	0
Reception year	2020	0	0	2020/21	541.455	8.31293	7.66679	9.00822	2020	1	1
Reception year	2020	0	1	2020/21	1582.52	19.5737	18.7233	20.4529	2020	1	1
Reception year	2020	1	0	2020/21	681.417	9.78834	9.11231	10.5087	2020	1	1
Reception year	2020	1	1	2020/21	1635.18	19.913	19.0634	20.7907	2020	1	1
Reception year	2020	2	0	2020/21	1222.87	9.07517	8.60175	9.57192	2020	1	1
Reception year	2020	2	1	2020/21	3217.7	19.7446	19.1406	20.3629	2020	1	1
Reception year	2021	0	0	2021/22	1918	6.57254	6.29391	6.86261	2021	1	0
Reception year	2021	0	1	2021/22	4202	13.2442	12.8757	13.6217	2021	1	0
Reception year	2021	1	0	2021/22	2140	6.9449	6.66639	7.23414	2021	1	0
Reception year	2021	1	1	2021/22	4540	13.8897	13.5191	14.2689	2021	1	0
Reception year	2021	2	0	2021/22	4058	6.76378	6.5656	6.96751	2021	1	0
Reception year	2021	2	1	2021/22	8742	13.5718	13.3095	13.8385	2021	1	0
Year 6	2006	0	0	2006/07	2304	11.061	10.6422	11.4941	2006	0	0
Year 6	2006	0	1	2006/07	5023	20.1	19.6078	20.6015	2006	0	0
Year 6	2006	1	0	2006/07	3402	14.7273	14.2761	15.1901	2006	0	0
Year 6	2006	1	1	2006/07	5826	22.8605	22.349	23.3801	2006	0	0
Year 6	2006	2	0	2006/07	5706	12.9888	12.6777	13.3065	2006	0	0
Year 6	2006	2	1	2006/07	10849	21.4938	21.1376	21.8543	2006	0	0
Year 6	2007	0	0	2007/08	2749	11.7019	11.2971	12.1192	2007	0	0
Year 6	2007	0	1	2007/08	5769	20.673	20.2019	21.1521	2007	0	0
Year 6	2007	1	0	2007/08	3893	15.2583	14.8223	15.7047	2007	0	0
Year 6	2007	1	1	2007/08	7022	24.1754	23.6865	24.6712	2007	0	0
Year 6	2007	2	0	2007/08	6642	13.5534	13.2532	13.8594	2007	0	0
Year 6	2007	2	1	2007/08	12791	22.4593	22.1184	22.8038	2007	0	0
Year 6	2008	0	0	2008/09	2836	11.5618	11.1677	11.968	2008	0	0
Year 6	2008	0	1	2008/09	5849	21.256	20.7766	21.7433	2008	0	0
Year 6	2008	1	0	2008/09	3914	14.915	14.4891	15.3512	2008	0	0
Year 6	2008	1	1	2008/09	6929	23.9501	23.4618	24.4453	2008	0	0
Year 6	2008	2	0	2008/09	6750	13.295	13.0024	13.5931	2008	0	0
Year 6	2008	2	1	2008/09	12778	22.6368	22.2934	22.9838	2008	0	0
Year 6	2009	0	0	2009/10	2956	11.7929	11.3994	12.198	2009	0	0
Year 6	2009	0	1	2009/10	6057	21.8066	21.3249	22.2961	2009	0	0
Year 6	2009	1	0	2009/10	4104	15.3771	14.9493	15.8149	2009	0	0
Year 6	2009	1	1	2009/10	7238	25.0528	24.5565	25.5557	2009	0	0
Year 6	2009	2	0	2009/10	7060	13.6412	13.3482	13.9396	2009	0	0
Year 6	2009	2	1	2009/10	13295	23.4616	23.1145	23.8123	2009	0	0
Year 6	2010	0	0	2010/11	3087	11.9508	11.5608	12.352	2010	0	0
Year 6	2010	0	1	2010/11	5870	21.8956	21.4047	22.3947	2010	0	0
Year 6	2010	1	0	2010/11	4256	15.5686	15.1437	16.0033	2010	0	0
Year 6	2010	1	1	2010/11	7091	25.3903	24.8832	25.9041	2010	0	0
Year 6	2010	2	0	2010/11	7343	13.8109	13.5203	14.1068	2010	0	0
Year 6	2010	2	1	2010/11	12961	23.6787	23.3244	24.0367	2010	0	0
Year 6	2011	0	0	2011/12	3043	11.7969	11.4089	12.1962	2011	0	0
Year 6	2011	0	1	2011/12	6186	22.9664	22.468	23.4725	2011	0	0
Year 6	2011	1	0	2011/12	4290	15.4367	15.0167	15.8662	2011	0	0
Year 6	2011	1	1	2011/12	7009	25.6505	25.1362	26.1717	2011	0	0
Year 6	2011	2	0	2011/12	7333	13.6845	13.3962	13.9781	2011	0	0
Year 6	2011	2	1	2011/12	13195	24.3181	23.959	24.6809	2011	0	0
Year 6	2012	0	0	2012/13	2951	11.4718	11.0881	11.867	2012	0	0
Year 6	2012	0	1	2012/13	6009	22.603	22.1042	23.1097	2012	0	0
Year 6	2012	1	0	2012/13	3952	14.4365	14.0252	14.8579	2012	0	0
Year 6	2012	1	1	2012/13	7053	25.7287	25.2146	26.2495	2012	0	0
Year 6	2012	2	0	2012/13	6903	13.0002	12.7169	13.289	2012	0	0
Year 6	2012	2	1	2012/13	13062	24.1898	23.8304	24.5528	2012	0	0
Year 6	2013	0	0	2013/14	3003	11.2793	10.9049	11.6649	2013	0	0
Year 6	2013	0	1	2013/14	6458	22.815	22.3298	23.3075	2013	0	0
Year 6	2013	1	0	2013/14	4189	14.7812	14.3728	15.1992	2013	0	0
Year 6	2013	1	1	2013/14	7717	26.4652	25.962	26.9747	2013	0	0
Year 6	2013	2	0	2013/14	7192	13.0849	12.8056	13.3694	2013	0	0
Year 6	2013	2	1	2013/14	14175	24.6672	24.3164	25.0213	2013	0	0
Year 6	2014	0	0	2014/15	3116	11.2333	10.867	11.6103	2014	0	0
Year 6	2014	0	1	2014/15	6693	22.7576	22.282	23.2403	2014	0	0
Year 6	2014	1	0	2014/15	4140	14.1805	13.7851	14.5854	2014	0	0
Year 6	2014	1	1	2014/15	8134	26.6811	26.1876	27.1805	2014	0	0
Year 6	2014	2	0	2014/15	7256	12.7446	12.4732	13.021	2014	0	0
Year 6	2014	2	1	2014/15	14827	24.7546	24.4106	25.1018	2014	0	0
Year 6	2015	0	0	2015/16	3247	11.4922	11.1255	11.8693	2015	0	0
Year 6	2015	0	1	2015/16	7208	23.7747	23.2988	24.2571	2015	0	0
Year 6	2015	1	0	2015/16	4416	14.9512	14.5491	15.3625	2015	0	0
Year 6	2015	1	1	2015/16	8413	27.5394	27.0413	28.0431	2015	0	0
Year 6	2015	2	0	2015/16	7663	13.2601	12.986	13.539	2015	0	0
Year 6	2015	2	1	2015/16	15621	25.6642	25.3187	26.0127	2015	0	0
Year 6	2016	0	0	2016/17	3283	11.5064	11.1413	11.8818	2016	0	0
Year 6	2016	0	1	2016/17	7490	24.2121	23.7379	24.6926	2016	0	0
Year 6	2016	1	0	2016/17	4218	13.9521	13.5661	14.3473	2016	0	0
Year 6	2016	1	1	2016/17	8841	28.1722	27.6772	28.6725	2016	0	0
Year 6	2016	2	0	2016/17	7501	12.7646	12.4972	13.0369	2016	0	0
Year 6	2016	2	1	2016/17	16331	26.2063	25.8625	26.5531	2016	0	0
Year 6	2017	0	0	2017/18	3393	11.5719	11.2108	11.9431	2017	0	0
Year 6	2017	0	1	2017/18	7791	24.3697	23.9022	24.8434	2017	0	0
Year 6	2017	1	0	2017/18	4597	14.8463	14.4546	15.2467	2017	0	0
Year 6	2017	1	1	2017/18	9568	29.0274	28.5398	29.5198	2017	0	0
Year 6	2017	2	0	2017/18	7990	13.2537	12.9854	13.5267	2017	0	0
Year 6	2017	2	1	2017/18	17359	26.7341	26.3951	27.0759	2017	0	0
Year 6	2018	0	0	2018/19	3489	11.3593	11.0092	11.719	2018	0	0
Year 6	2018	0	1	2018/19	8127	24.0936	23.6402	24.5529	2018	0	0
Year 6	2018	1	0	2018/19	4686	14.6488	14.2655	15.0405	2018	0	0
Year 6	2018	1	1	2018/19	10290	29.6704	29.1919	30.1534	2018	0	0
Year 6	2018	2	0	2018/19	8175	13.0374	12.7762	13.3033	2018	0	0
Year 6	2018	2	1	2018/19	18417	26.9207	26.5896	27.2544	2018	0	0
Year 6	2019	0	0	2019/20	2932	11.8154	11.4197	12.223	2019	0	0
Year 6	2019	0	1	2019/20	6887	24.4602	23.9616	24.9657	2019	0	0
Year 6	2019	1	0	2019/20	4125	15.9156	15.4753	16.366	2019	0	0
Year 6	2019	1	1	2019/20	8492	29.9753	29.4445	30.5115	2019	0	0
Year 6	2019	2	0	2019/20	7057	13.9101	13.6117	14.2139	2019	0	0
Year 6	2019	2	1	2019/20	15379	27.2262	26.8607	27.5948	2019	0	0
Year 6	2020	0	0	2020/21	730.347	13.2268	12.3587	14.1459	2020	1	1
Year 6	2020	0	1	2020/21	2044.17	27.9166	26.901	28.9555	2020	1	1
Year 6	2020	1	0	2020/21	1026.79	17.6032	16.6472	18.6018	2020	1	1
Year 6	2020	1	1	2020/21	2775.09	36.0112	34.9466	37.0897	2020	1	1
Year 6	2020	2	0	2020/21	1757.13	15.4749	14.8214	16.1518	2020	1	1
Year 6	2020	2	1	2020/21	4819.26	32.0673	31.3257	32.818	2020	1	1
Year 6	2021	0	0	2021/22	4027	13.2111	12.8356	13.5958	2021	1	0
Year 6	2021	0	1	2021/22	9361	27.2479	26.7796	27.7212	2021	1	0
Year 6	2021	1	0	2021/22	5600	17.4515	17.0401	17.8706	2021	1	0
Year 6	2021	1	1	2021/22	11994	33.9995	33.5069	34.4955	2021	1	0
Year 6	2021	2	0	2021/22	9627	15.3857	15.1051	15.6706	2021	1	0
Year 6	2021	2	1	2021/22	21355	30.6684	30.327	31.0119	2021	1	0

## Sheet: Ethnicity
schoolyear	yearst	ethnicgroup	underweightnumber	underweightpre	underweightlowerci	underweightupperci	healthyweightnumber	healthyweightpre	healthyweightlowerci	healthyweightupperci	overweightnumber	overweightpre	overweightlowerci	overweightupperci	obesenumber	obesepre	obeselowerci	obeseupperci	severelyobesenumber	severelyobesepre	severelyobeselowerci	severelyobeseupperci	overweightandobesenumber	overweightandobesepre	overweightandobeselowerci	overweightandobeseupperci	numberofchildrenmeasured	grade	basesunweighted	ethnicity	date	year	group	pandemic	y2020
2017-2018	reception	TOTAL	6001	0.983069	0.958626	1.00813	467848	76.6417	76.5354	76.7477	78390	12.8417	12.758	12.9258	58196	9.53353	9.46011	9.60746	14659	2.4014	2.3633	2.44011	136586	22.3752	22.2708	22.4799	610435	0		TOTAL	2017	2017	Total	0	0
2017-2018	reception	WHITE	2264	0.57866	0.555373	0.602917	301110	76.9612	76.829	77.0929	52320	13.3726	13.2663	13.4796	35555	9.08756	8.9979	9.17803	8204	2.09687	2.05245	2.14224	87875	22.4601	22.3296	22.5912	391249	0		WHITE	2017	2017	White	0	0
2017-2018	reception	British	1891	0.544644	0.520705	0.569679	266591	76.7833	76.6426	76.9235	47100	13.5657	13.4522	13.68	31617	9.10631	9.01106	9.20245	7133	2.05444	2.00778	2.10216	78717	22.672	22.533	22.8116	347199	0		British	2017	2017	.	0	0
2017-2018	reception	Irish	5	0.353857	0.151238	0.825685	1073	75.9377	73.6405	78.0943	195	13.8004	12.1	15.6972	140	9.908	8.45721	11.5762	29	2.05237	1.43275	2.93199	335	23.7084	21.5641	25.9954	1413	0		Irish	2017	2017	.	0	0
2017-2018	reception	Any other White background	368	0.8631	0.779617	0.955436	33446	78.4436	78.0507	78.8314	5025	11.7855	11.4829	12.095	3798	8.90776	8.64106	9.18185	1042	2.44389	2.30155	2.59479	8823	20.6933	20.3114	21.0805	42637	0		Any other White background	2017	2017	.	0	0
2017-2018	reception	MIXED	340	1.12781	1.01468	1.25339	23330	77.3875	76.9118	77.8562	3529	11.706	11.3479	12.0738	2948	9.77875	9.44857	10.1192	826	2.73991	2.56157	2.93029	6477	21.4847	21.0247	21.952	30147	0		MIXED	2017	2017	Mixed	0	0
2017-2018	reception	White and Black Caribbean	42	0.581395	0.430431	0.78489	5346	74.0033	72.9793	75.0018	990	13.7043	12.9306	14.5167	846	11.711	10.9897	12.4729	235	3.25305	2.86815	3.68763	1836	25.4153	24.4245	26.4322	7224	0		White and Black Caribbean	2017	2017	.	0	0
2017-2018	reception	White and Black African	36	0.825499	0.596886	1.14067	3116	71.4515	70.0926	72.7726	616	14.1252	13.1231	15.1905	593	13.5978	12.6125	14.6472	178	4.08163	3.53366	4.71043	1209	27.723	26.4145	29.0707	4361	0		White and Black African	2017	2017	.	0	0
2017-2018	reception	White and Asian	131	1.78742	1.50837	2.11698	6064	82.7398	81.8575	83.5878	609	8.30946	7.69915	8.96345	525	7.16332	6.5951	7.77643	156	2.12853	1.8223	2.48491	1134	15.4728	14.6629	16.3188	7329	0		White and Asian	2017	2017	.	0	0
2017-2018	reception	Any other mixed background	131	1.16621	0.983698	1.3821	8804	78.3762	77.6053	79.1277	1314	11.6977	11.1164	12.3052	984	8.7599	8.25109	9.29691	257	2.2879	2.02728	2.58114	2298	20.4576	19.7218	21.2136	11233	0		Any other mixed background	2017	2017	.	0	0
2017-2018	reception	ASIAN	2096	3.57704	3.42968	3.73048	45672	77.9439	77.6063	78.2778	5030	8.5842	8.36009	8.81374	5798	9.89487	9.65573	10.1393	1858	3.17086	3.03203	3.31584	10828	18.4791	18.1669	18.7954	58596	0		ASIAN	2017	2017	Asian	0	0
2017-2018	reception	Indian	849	5.18663	4.85731	5.53699	13260	81.0068	80.3986	81.6004	1127	6.88497	6.50711	7.28305	1133	6.92162	6.54281	7.32065	331	2.02211	1.81748	2.24927	2260	13.8066	13.2866	14.3435	16369	0		Indian	2017	2017	.	0	0
2017-2018	reception	Pakistani	729	3.14712	2.92995	3.37984	17704	76.4289	75.878	76.9711	2132	9.20394	8.8384	9.583	2599	11.22	10.82	11.6329	877	3.78605	3.54783	4.03959	4731	20.4239	19.9097	20.948	23164	0		Pakistani	2017	2017	.	0	0
2017-2018	reception	Bangladeshi	236	2.78927	2.45925	3.16213	6473	76.504	75.5887	77.3952	748	8.84056	8.2542	9.46428	1004	11.8662	11.1944	12.5726	329	3.88843	3.497	4.32171	1752	20.7068	19.8568	21.5834	8461	0		Bangladeshi	2017	2017	.	0	0
2017-2018	reception	Any other Asian background	282	2.65988	2.37031	2.98373	8235	77.674	76.8714	78.4566	1023	9.64912	9.10161	10.2259	1062	10.017	9.4599	10.603	321	3.02773	2.7182	3.37129	2085	19.6661	18.9206	20.4336	10602	0		Any other Asian background	2017	2017	.	0	0
2017-2018	reception	BLACK	295	1.1379	1.01584	1.27444	18042	69.5931	69.0302	70.1501	3754	14.4802	14.0571	14.9139	3834	14.7888	14.3619	15.2261	1145	4.41659	4.17316	4.67352	7588	29.269	28.7183	29.8259	25925	0		BLACK	2017	2017	Black	0	0
2017-2018	reception	Caribbean	54	1.1482	0.881115	1.49503	3465	73.6764	72.3988	74.9153	615	13.0768	12.1433	14.0705	569	12.0987	11.1974	13.0618	190	4.03997	3.51374	4.64123	1184	25.1754	23.9556	26.4358	4703	0		Caribbean	2017	2017	.	0	0
2017-2018	reception	African	172	1.07045	0.92262	1.24167	10942	68.0981	67.3731	68.8144	2408	14.9863	14.4428	15.5466	2546	15.8452	15.2887	16.4179	736	4.58053	4.26799	4.91479	4954	30.8315	30.1221	31.55	16068	0		African	2017	2017	.	0	0
2017-2018	reception	Any other Black background	69	1.33877	1.05928	1.69074	3635	70.5277	69.2681	71.7568	731	14.1832	13.2574	15.1623	719	13.9503	13.0313	14.9231	219	4.24913	3.73168	4.83473	1450	28.1335	26.9225	29.377	5154	0		Any other Black background	2017	2017	.	0	0
2017-2018	reception	CHINESE	28	0.821114	0.568719	1.18419	2759	80.9091	79.5555	82.1931	368	10.7918	9.79415	11.8777	255	7.47801	6.64221	8.4095	54	1.58358	1.21576	2.06036	623	18.2698	17.0088	19.6022	3410	0		CHINESE	2017	2017	Chinese	0	0
2017-2018	reception	ANY OTHER ETHNIC GROUP	142	1.27824	1.08555	1.50462	8359	75.2453	74.4341	76.039	1455	13.0975	12.4829	13.7376	1153	10.379	9.82546	10.9599	350	3.1506	2.84162	3.49197	2608	23.4765	22.6975	24.2737	11109	0		ANY OTHER ETHNIC GROUP	2017	2017	Other	0	0
2017-2018	reception	NOT STATED	836	0.928899	0.868286	0.993701	68576	76.1964	75.917	76.4735	11934	13.2601	13.0401	13.4833	8653	9.61455	9.42368	9.80887	2222	2.46892	2.36955	2.57234	20587	22.8747	22.6014	23.1503	89999	0		NOT STATED	2017	2017	Not stated	0	0
2017-2018	year 6	TOTAL	7999	1.38733	1.35746	1.41785	370687	64.2913	64.1675	64.4149	81754	14.1793	14.0895	14.2696	116134	20.1421	20.0388	20.2458	24437	4.23831	4.18661	4.29062	197888	34.3214	34.1989	34.444	576574	1		TOTAL	2017	2017	Total	0	0
2017-2018	year 6	WHITE	4235	1.15287	1.11886	1.18791	244650	66.5999	66.4472	66.7522	50973	13.8761	13.7647	13.9883	67485	18.3711	18.2462	18.4967	13439	3.65843	3.59821	3.71963	118458	32.2472	32.0963	32.3986	367343	1		WHITE	2017	2017	White	0	0
2017-2018	year 6	British	3761	1.14054	1.10486	1.17735	220933	66.9987	66.838	67.159	45542	13.8108	13.6934	13.929	59521	18.05	17.9191	18.1816	11598	3.51714	3.4548	3.58055	105063	31.8607	31.7019	32.02	329757	1		British	2017	2017	.	0	0
2017-2018	year 6	Irish	13	0.886767	0.518961	1.51129	988	67.3943	64.9519	69.7457	184	12.5512	10.9525	14.3455	281	19.1678	17.2345	21.2623	57	3.88813	3.01306	5.00423	465	31.719	29.3871	34.1464	1466	1		Irish	2017	2017	.	0	0
2017-2018	year 6	Any other White background	461	1.2763	1.16561	1.39735	22729	62.9264	62.4269	63.4231	5247	14.5266	14.167	14.8937	7683	21.2708	20.8518	21.6958	1784	4.93909	4.72038	5.16738	12930	35.7973	35.3045	36.2932	36120	1		Any other White background	2017	2017	.	0	0
2017-2018	year 6	MIXED	349	1.39371	1.25579	1.54655	15628	62.4096	61.8079	63.0076	3390	13.5378	13.1196	13.9671	5674	22.6588	22.1446	23.1815	1386	5.53492	5.25847	5.82502	9064	36.1966	35.6036	36.7939	25041	1		MIXED	2017	2017	Mixed	0	0
2017-2018	year 6	White and Black Caribbean	56	0.816803	0.629577	1.05911	4037	58.8827	57.7134	60.0422	972	14.1774	13.3717	15.0231	1791	26.1231	25.0968	27.1761	477	6.95741	6.37895	7.58408	2763	40.3005	39.1452	41.4666	6856	1		White and Black Caribbean	2017	2017	.	0	0
2017-2018	year 6	White and Black African	38	1.02453	0.747359	1.40305	2133	57.5088	55.9109	59.0911	506	13.6425	12.5754	14.7848	1032	27.8242	26.4055	29.2888	284	7.65705	6.84442	8.5573	1538	41.4667	39.8908	43.0603	3709	1		White and Black African	2017	2017	.	0	0
2017-2018	year 6	White and Asian	153	2.5941	2.21824	3.03167	3992	67.684	66.4792	68.8657	756	12.8179	11.9889	13.6953	997	16.904	15.9692	17.882	211	3.57748	3.1329	4.0825	1753	29.7219	28.5691	30.9012	5898	1		White and Asian	2017	2017	.	0	0
2017-2018	year 6	Any other mixed background	102	1.18909	0.980566	1.44131	5466	63.7211	62.6977	64.7323	1156	13.4763	12.77	14.2153	1854	21.6134	20.7552	22.4971	414	4.8263	4.39263	5.30042	3010	35.0898	34.0867	36.1062	8578	1		Any other mixed background	2017	2017	.	0	0
2017-2018	year 6	ASIAN	1920	3.40601	3.25942	3.55894	32124	56.9867	56.5776	57.395	8337	14.7895	14.4989	15.085	13990	24.8177	24.4629	25.176	2869	5.0895	4.9111	5.27401	22327	39.6072	39.2042	40.0117	56371	1		ASIAN	2017	2017	Asian	0	0
2017-2018	year 6	Indian	624	4.29811	3.98012	4.64029	8593	59.1886	58.3868	59.9855	2200	15.1536	14.5796	15.7461	3101	21.3597	20.7006	22.0339	519	3.57487	3.28493	3.88937	5301	36.5133	35.7338	37.2999	14518	1		Indian	2017	2017	.	0	0
2017-2018	year 6	Pakistani	829	3.67465	3.43692	3.92814	12655	56.0949	55.4463	56.7414	3162	14.016	13.5691	14.4751	5914	26.2145	25.6447	26.7925	1355	6.00621	5.70358	6.32381	9076	40.2305	39.5923	40.872	22560	1		Pakistani	2017	2017	.	0	0
2017-2018	year 6	Bangladeshi	225	2.46063	2.1625	2.79869	4908	53.6745	52.6512	54.6948	1407	15.3871	14.6621	16.1412	2604	28.4777	27.5619	29.4116	531	5.80709	5.34602	6.30527	4011	43.8648	42.8505	44.8843	9144	1		Bangladeshi	2017	2017	.	0	0
2017-2018	year 6	Any other Asian background	242	2.38447	2.10518	2.6998	5968	58.8038	57.8431	59.7579	1568	15.4498	14.7597	16.166	2371	23.3619	22.5489	24.1951	464	4.57188	4.18241	4.99572	3939	38.8117	37.868	39.7639	10149	1		Any other Asian background	2017	2017	.	0	0
2017-2018	year 6	BLACK	292	1.01122	0.902163	1.13331	15583	53.9652	53.3899	54.5395	4616	15.9856	15.5674	16.4128	8385	29.038	28.5172	29.5643	2249	7.78848	7.48496	8.10322	13001	45.0235	44.4504	45.598	28876	1		BLACK	2017	2017	Black	0	0
2017-2018	year 6	Caribbean	47	0.808811	0.608808	1.07381	3197	55.0163	53.7344	56.2917	870	14.9716	14.0774	15.9121	1697	29.2032	28.0482	30.3857	532	9.15505	8.4403	9.92377	2567	44.1748	42.9023	45.4551	5811	1		Caribbean	2017	2017	.	0	0
2017-2018	year 6	African	179	1.05898	0.915409	1.2248	8942	52.9019	52.1488	53.6536	2784	16.4704	15.9189	17.0372	4998	29.5687	28.8855	30.2613	1288	7.61995	7.22953	8.02962	7782	46.0392	45.2888	46.7914	16903	1		African	2017	2017	.	0	0
2017-2018	year 6	Any other Black background	66	1.07108	0.842827	1.3603	3444	55.8909	54.6479	57.1266	962	15.6118	14.727	16.5395	1690	27.4262	26.3265	28.5539	429	6.96203	6.35302	7.62466	2652	43.038	41.8064	44.2782	6162	1		Any other Black background	2017	2017	.	0	0
2017-2018	year 6	CHINESE	26	1.3245	0.905469	1.93367	1347	68.6195	66.532	70.6342	242	12.3281	10.9469	13.8564	348	17.728	16.102	19.48	61	3.10749	2.42677	3.97138	590	30.056	28.0683	32.1217	1963	1		CHINESE	2017	2017	Chinese	0	0
2017-2018	year 6	ANY OTHER ETHNIC GROUP	150	1.3136	1.12054	1.53941	6752	59.1295	58.2249	60.028	1734	15.1852	14.5387	15.8552	2783	24.3717	23.5929	25.1676	655	5.73605	5.32426	6.17762	4517	39.5569	38.6637	40.4571	11419	1		ANY OTHER ETHNIC GROUP	2017	2017	Other	0	0
2017-2018	year 6	NOT STATED	1027	1.20031	1.1295	1.2755	54603	63.8176	63.495	64.139	12462	14.565	14.3303	14.803	17469	20.417	20.1482	20.6884	3778	4.41556	4.27994	4.55528	29931	34.9821	34.6632	35.3023	85561	1		NOT STATED	2017	2017	Not stated	0	0
2018-2019	reception	TOTAL	5724	0.957492	0.933119	0.982494	457068	76.4568	76.3491	76.5642	77151	12.9056	12.8208	12.9908	57869	9.68013	9.60544	9.75535	14495	2.42468	2.38599	2.46397	135020	22.5857	22.4799	22.6919	597812	0		TOTAL	2018	2018	Total	0	0
2018-2019	reception	WHITE	2022	0.526623	0.504219	0.550016	294091	76.595	76.4608	76.7286	52234	13.6042	13.4961	13.713	35609	9.27424	9.1829	9.3664	8258	2.15077	2.10536	2.19713	87843	22.8784	22.7458	23.0115	383956	0		WHITE	2018	2018	White	0	0
2018-2019	reception	British	1682	0.492861	0.469916	0.51692	260635	76.3714	76.2286	76.5136	47141	13.8133	13.6979	13.9295	31815	9.32245	9.22536	9.42045	7250	2.1244	2.07656	2.17332	78956	23.1357	22.9946	23.2775	341273	0		British	2018	2018	.	0	0
2018-2019	reception	Irish	4	0.265076	0.10313	0.6796	1134	75.1491	72.9067	77.2638	230	15.2419	13.5168	17.1435	141	9.34394	7.97693	10.9174	36	2.38569	1.72816	3.28502	371	24.5858	22.4796	26.8211	1509	0		Irish	2018	2018	.	0	0
2018-2019	reception	Any other White background	336	0.816049	0.733621	0.907653	32322	78.501	78.1015	78.8951	4863	11.8109	11.5027	12.1262	3653	8.8721	8.60128	9.1506	972	2.36071	2.21845	2.51186	8516	20.683	20.2945	21.0769	41174	0		Any other White background	2018	2018	.	0	0
2018-2019	reception	MIXED	346	1.08795	0.979699	1.20801	24379	76.6563	76.1882	77.118	3874	12.1812	11.8263	12.5453	3204	10.0745	9.74853	10.4102	892	2.80477	2.62893	2.99201	7078	22.2558	21.802	22.7163	31803	0		MIXED	2018	2018	Mixed	0	0
2018-2019	reception	White and Black Caribbean	52	0.740424	0.565108	0.969599	5150	73.3305	72.2837	74.3518	992	14.125	13.3301	14.9592	829	11.8041	11.0703	12.5797	247	3.51702	3.11097	3.97388	1821	25.9291	24.9175	26.967	7023	0		White and Black Caribbean	2018	2018	.	0	0
2018-2019	reception	White and Black African	31	0.661969	0.466754	0.938062	3379	72.1546	70.8531	73.4198	618	13.1967	12.2574	14.1963	655	13.9868	13.0228	15.0097	189	4.03587	3.50887	4.63822	1273	27.1834	25.9283	28.476	4683	0		White and Black African	2018	2018	.	0	0
2018-2019	reception	White and Asian	128	1.80307	1.51859	2.13968	5830	82.1242	81.2157	82.9981	679	9.56473	8.90228	10.2709	462	6.50796	5.95736	7.10561	131	1.84533	1.55731	2.18544	1141	16.0727	15.2367	16.9454	7099	0		White and Asian	2018	2018	.	0	0
2018-2019	reception	Any other mixed background	135	1.03862	0.878224	1.22795	10020	77.0888	76.3584	77.8032	1585	12.1942	11.6428	12.7679	1258	9.67841	9.18198	10.1987	325	2.50038	2.24567	2.78317	2843	21.8726	21.1703	22.5915	12998	0		Any other mixed background	2018	2018	.	0	0
2018-2019	reception	ASIAN	2046	3.52339	3.37649	3.67645	45426	78.2276	77.8901	78.5614	4914	8.46235	8.23871	8.69147	5683	9.78663	9.54761	10.031	1828	3.14798	3.00903	3.29313	10597	18.249	17.9369	18.5652	58069	0		ASIAN	2018	2018	Asian	0	0
2018-2019	reception	Indian	839	4.98722	4.66843	5.32656	13629	81.0141	80.4144	81.5996	1099	6.53272	6.16916	6.91613	1256	7.46597	7.07842	7.87294	371	2.20531	1.99407	2.43838	2355	13.9987	13.4826	14.5312	16823	0		Indian	2018	2018	.	0	0
2018-2019	reception	Pakistani	699	3.0995	2.88118	3.3338	17363	76.991	76.4371	77.5357	2033	9.01472	8.64789	9.39552	2457	10.8948	10.4948	11.3081	797	3.53405	3.30088	3.78306	4490	19.9095	19.3935	20.4358	22552	0		Pakistani	2018	2018	.	0	0
2018-2019	reception	Bangladeshi	248	3.08842	2.73188	3.48982	6066	75.5417	74.5895	76.4695	748	9.31507	8.69868	9.97037	968	12.0548	11.3607	12.7852	339	4.22167	3.80331	4.68381	1716	21.3699	20.4871	22.28	8030	0		Bangladeshi	2018	2018	.	0	0
2018-2019	reception	Any other Asian background	260	2.43811	2.16207	2.74841	8368	78.4696	77.6793	79.2394	1034	9.69617	9.14898	10.2724	1002	9.3961	8.85685	9.96459	321	3.01013	2.70237	3.35173	2036	19.0923	18.3575	19.8493	10664	0		Any other Asian background	2018	2018	.	0	0
2018-2019	reception	BLACK	274	1.05316	0.936141	1.18463	18003	69.1971	68.6333	69.7552	3741	14.3791	13.958	14.8107	3999	15.3707	14.9376	15.8141	1215	4.67002	4.42026	4.93317	7740	29.7498	29.1973	30.3082	26017	0		BLACK	2018	2018	Black	0	0
2018-2019	reception	Caribbean	57	1.26639	0.978778	1.63711	3259	72.4061	71.0816	73.6924	614	13.6414	12.6697	14.6752	571	12.6861	11.7455	13.6903	169	3.75472	3.23764	4.35068	1185	26.3275	25.0614	27.6339	4501	0		Caribbean	2018	2018	.	0	0
2018-2019	reception	African	163	0.993478	0.852779	1.15712	11172	68.0929	67.3755	68.8018	2427	14.7925	14.2575	15.3439	2645	16.1212	15.5664	16.6918	787	4.79673	4.48019	5.13444	5072	30.9136	30.211	31.6252	16407	0		African	2018	2018	.	0	0
2018-2019	reception	Any other Black background	54	1.05696	0.811019	1.37644	3572	69.9158	68.6437	71.1581	700	13.7013	12.7856	14.6715	783	15.3259	14.3642	16.3397	259	5.06949	4.50098	5.7055	1483	29.0272	27.7987	30.2872	5109	0		Any other Black background	2018	2018	.	0	0
2018-2019	reception	CHINESE	21	0.829384	0.543112	1.26463	2144	84.6761	83.2206	86.0266	205	8.09637	7.09626	9.22343	162	6.3981	5.50939	7.41892	24	0.947867	0.637792	1.40656	367	14.4945	13.177	15.9195	2532	0		CHINESE	2018	2018	Chinese	0	0
2018-2019	reception	ANY OTHER ETHNIC GROUP	146	1.09733	0.933894	1.289	10087	75.8136	75.0786	76.5337	1652	12.4164	11.8669	12.9876	1420	10.6727	10.1593	11.2087	398	2.99136	2.71519	3.29466	3072	23.0891	22.3809	23.8128	13305	0		ANY OTHER ETHNIC GROUP	2018	2018	Other	0	0
2018-2019	reception	NOT STATED	869	1.05808	0.990356	1.13038	62938	76.6322	76.3415	76.9203	10531	12.8224	12.5954	13.0528	7792	9.4874	9.28888	9.68971	1880	2.28905	2.18898	2.39359	18323	22.3098	22.0263	22.5958	82130	0		NOT STATED	2018	2018	Not stated	0	0
2018-2019	year 6	TOTAL	8310	1.38396	1.35472	1.41383	386216	64.3212	64.1999	64.4423	84514	14.0751	13.9874	14.1633	121409	20.2197	20.1183	20.3215	26158	4.35641	4.30507	4.40833	205923	34.2948	34.1749	34.415	600449	1		TOTAL	2018	2018	Total	0	0
2018-2019	year 6	WHITE	4325	1.12391	1.09109	1.15771	256870	66.7512	66.6022	66.8999	52839	13.7309	13.6226	13.84	70783	18.3939	18.2718	18.5167	14573	3.78699	3.72715	3.84777	123622	32.1249	31.9775	32.2726	384817	1		WHITE	2018	2018	White	0	0
2018-2019	year 6	British	3845	1.11798	1.08338	1.15367	230892	67.1344	66.9772	67.2912	47060	13.6832	13.5688	13.7985	62128	18.0644	17.9362	18.1933	12612	3.66708	3.60478	3.73041	109188	31.7476	31.5923	31.9034	343925	1		British	2018	2018	.	0	0
2018-2019	year 6	Irish	14	0.925314	0.551986	1.54721	1026	67.8123	65.4156	70.1188	228	15.0694	13.3553	16.9604	245	16.193	14.4228	18.1345	51	3.37079	2.573	4.40476	473	31.2624	28.9765	33.6432	1513	1		Irish	2018	2018	.	0	0
2018-2019	year 6	Any other White background	466	1.18337	1.08123	1.29504	24952	63.3637	62.8866	63.8383	5551	14.0963	13.7562	14.4435	8410	21.3566	20.9546	21.7641	1910	4.8503	4.64249	5.06692	13961	35.4529	34.9819	35.9268	39379	1		Any other White background	2018	2018	.	0	0
2018-2019	year 6	MIXED	404	1.40551	1.27577	1.54824	17794	61.9051	61.3421	62.4649	4120	14.3334	13.9331	14.7433	6426	22.356	21.878	22.8413	1566	5.44809	5.19162	5.71648	10546	36.6894	36.134	37.2483	28744	1		MIXED	2018	2018	Mixed	0	0
2018-2019	year 6	White and Black Caribbean	69	0.965575	0.763729	1.22011	4208	58.8861	57.7408	60.0218	1090	15.2533	14.4384	16.1055	1779	24.895	23.9062	25.9109	471	6.5911	6.03881	7.19003	2869	40.1483	39.0174	41.2899	7146	1		White and Black Caribbean	2018	2018	.	0	0
2018-2019	year 6	White and Black African	41	0.947977	0.699578	1.28343	2466	57.0173	55.5364	58.4859	646	14.9364	13.9052	16.0298	1172	27.0983	25.7944	28.4428	353	8.16185	7.38255	9.0154	1818	42.0347	40.5713	43.5122	4325	1		White and Black African	2018	2018	.	0	0
2018-2019	year 6	White and Asian	126	2.0241	1.70272	2.40465	4146	66.6024	65.4209	67.7635	834	13.3976	12.574	14.2664	1119	17.9759	17.0419	18.9494	221	3.5502	3.11842	4.03928	1953	31.3735	30.2326	32.5374	6225	1		White and Asian	2018	2018	.	0	0
2018-2019	year 6	Any other mixed background	168	1.52064	1.30872	1.76626	6974	63.1245	62.2205	64.0195	1550	14.0297	13.3946	14.6898	2356	21.3251	20.5714	22.0988	521	4.71579	4.33601	5.12704	3906	35.3548	34.4686	36.2512	11048	1		Any other mixed background	2018	2018	.	0	0
2018-2019	year 6	ASIAN	1938	3.34098	3.1978	3.49033	32930	56.769	56.3654	57.1717	8510	14.6706	14.3851	14.9609	14629	25.2194	24.8676	25.5744	3121	5.38038	5.19971	5.56697	23139	39.89	39.4922	40.2892	58007	1		ASIAN	2018	2018	Asian	0	0
2018-2019	year 6	Indian	629	4.11245	3.8091	4.43885	9136	59.7319	58.9523	60.5066	2210	14.4492	13.9009	15.0153	3320	21.7064	21.0603	22.3668	604	3.949	3.65174	4.2694	5530	36.1556	35.3978	36.9204	15295	1		Indian	2018	2018	.	0	0
2018-2019	year 6	Pakistani	802	3.40075	3.17691	3.63978	13153	55.7732	55.1385	56.4061	3350	14.2051	13.7654	14.6565	6278	26.6209	26.0606	27.1887	1481	6.27995	5.97738	6.59675	9628	40.826	40.2003	41.4548	23583	1		Pakistani	2018	2018	.	0	0
2018-2019	year 6	Bangladeshi	217	2.53505	2.22274	2.88993	4531	52.9322	51.8738	53.9881	1320	15.4206	14.671	16.2011	2492	29.1122	28.1593	30.0837	549	6.41355	5.91385	6.95235	3812	44.5327	43.4825	45.5878	8560	1		Bangladeshi	2018	2018	.	0	0
2018-2019	year 6	Any other Asian background	290	2.74387	2.44919	3.0729	6110	57.8106	56.8664	58.7491	1630	15.4225	14.7465	16.1236	2539	24.0231	23.2181	24.8469	487	4.60782	4.22434	5.02428	4169	39.4455	38.5178	40.381	10569	1		Any other Asian background	2018	2018	.	0	0
2018-2019	year 6	BLACK	293	0.978951	0.87353	1.09695	16112	53.8323	53.267	54.3965	4868	16.2646	15.8509	16.687	8657	28.9242	28.4132	29.4405	2389	7.98196	7.68029	8.29441	13525	45.1888	44.6256	45.7532	29930	1		BLACK	2018	2018	Black	0	0
2018-2019	year 6	Caribbean	35	0.611995	0.440384	0.84991	3178	55.5692	54.278	56.8528	874	15.2824	14.3732	16.2382	1632	28.5365	27.3808	29.7209	493	8.62039	7.92047	9.37586	2506	43.8188	42.5375	45.1085	5719	1		Caribbean	2018	2018	.	0	0
2018-2019	year 6	African	193	1.04307	0.90651	1.19996	9837	53.1644	52.4448	53.8826	3088	16.6892	16.1588	17.2334	5385	29.1034	28.4533	29.7622	1429	7.72307	7.34713	8.11656	8473	45.7926	45.0756	46.5113	18503	1		African	2018	2018	.	0	0
2018-2019	year 6	Any other Black background	65	1.13875	0.894497	1.44873	3097	54.2572	52.9624	55.5463	906	15.8725	14.9475	16.8433	1640	28.7316	27.5723	29.9195	467	8.1815	7.49828	8.92097	2546	44.6041	43.3186	45.8968	5708	1		Any other Black background	2018	2018	.	0	0
2018-2019	year 6	CHINESE	35	1.51646	1.0924	2.10166	1568	67.9376	66.0051	69.8105	274	11.8718	10.6151	13.2551	431	18.6742	17.1368	20.3156	68	2.94627	2.33073	3.71819	705	30.5459	28.7004	32.4561	2308	1		CHINESE	2018	2018	Chinese	0	0
2018-2019	year 6	ANY OTHER ETHNIC GROUP	169	1.33186	1.14662	1.54656	7338	57.8296	56.9681	58.6864	2020	15.9193	15.2931	16.5662	3162	24.9192	24.1743	25.6793	722	5.68997	5.30016	6.1066	5182	40.8385	39.9862	41.6964	12689	1		ANY OTHER ETHNIC GROUP	2018	2018	Other	0	0
2018-2019	year 6	NOT STATED	1146	1.36503	1.28874	1.44578	53604	63.8493	63.5236	64.1736	11883	14.1542	13.92	14.3916	17321	20.6315	20.3592	20.9066	3719	4.42981	4.2927	4.57109	29204	34.7857	34.4642	35.1086	83954	1		NOT STATED	2018	2018	Not stated	0	0
2019-2020	reception	TOTAL	3771	0.944001	0.914482	0.974463	303976	76.0948	75.9623	76.2268	52319	13.0971	12.9928	13.2021	39404	9.86407	9.77199	9.95692	10084	2.52434	2.47616	2.57345	91723	22.9612	22.831	23.0919	399470	0		TOTAL	2019	2019	Total	0	0
2019-2020	reception	WHITE	1361	0.540343	0.512458	0.569737	191315	75.9557	75.7884	76.1222	34961	13.8802	13.7457	14.0158	24240	9.62374	9.50919	9.73954	5799	2.30231	2.24447	2.36162	59201	23.5039	23.3387	23.6699	251877	0		WHITE	2019	2019	White	0	0
2019-2020	reception	British	1150	0.515217	0.486356	0.545781	168967	75.6997	75.5213	75.8772	31491	14.1084	13.9646	14.2535	21599	9.67667	9.55471	9.80001	5054	2.26427	2.20337	2.32681	53090	23.7851	23.6089	23.9622	223207	0		British	2019	2019	.	0	0
2019-2020	reception	Irish	6	0.447427	0.205216	0.972726	1024	76.3609	74.0137	78.5576	165	12.3043	10.653	14.1708	146	10.8874	9.33064	12.6676	39	2.90828	2.13468	3.9509	311	23.1916	21.0112	25.5252	1341	0		Irish	2019	2019	.	0	0
2019-2020	reception	Any other White background	205	0.750119	0.654516	0.859565	21324	78.027	77.5322	78.514	3305	12.0934	11.7121	12.4853	2495	9.1295	8.79373	9.47675	706	2.58334	2.40182	2.77819	5800	21.2229	20.7422	21.7117	27329	0		Any other White background	2019	2019	.	0	0
2019-2020	reception	MIXED	190	0.889305	0.771948	1.02432	16373	76.6347	76.0625	77.1973	2608	12.2069	11.7747	12.6527	2194	10.2691	9.86921	10.6833	640	2.99555	2.77529	3.23272	4802	22.476	21.9213	23.0407	21365	0		MIXED	2019	2019	Mixed	0	0
2019-2020	reception	White and Black Caribbean	23	0.473348	0.315631	0.709314	3521	72.4635	71.1901	73.7014	682	14.0358	13.0875	15.0409	633	13.0274	12.1101	14.0031	194	3.99259	3.47746	4.58041	1315	27.0632	25.8324	28.3302	4859	0		White and Black Caribbean	2019	2019	.	0	0
2019-2020	reception	White and Black African	25	0.801025	0.543165	1.17985	2242	71.836	70.2318	73.3864	438	14.034	12.8595	15.2968	416	13.3291	12.1816	14.5667	130	4.16533	3.5189	4.92446	854	27.363	25.8275	28.9542	3121	0		White and Black African	2019	2019	.	0	0
2019-2020	reception	White and Asian	75	1.54575	1.235	1.93318	3950	81.4097	80.2904	82.4794	504	10.3875	9.5601	11.2775	323	6.65705	5.98937	7.3933	93	1.91674	1.56725	2.3423	827	17.0445	16.0126	18.1285	4852	0		White and Asian	2019	2019	.	0	0
2019-2020	reception	Any other mixed background	67	0.785187	0.618798	0.995868	6660	78.0499	77.1592	78.9154	984	11.5317	10.8712	12.2268	822	9.63319	9.02521	10.2775	223	2.61338	2.29562	2.97379	1806	21.1649	20.3113	22.0445	8533	0		Any other mixed background	2019	2019	.	0	0
2019-2020	reception	ASIAN	1290	3.50753	3.32432	3.70046	28806	78.324	77.8999	78.7421	3145	8.55131	8.26982	8.84145	3537	9.61716	9.32005	9.92271	1162	3.1595	2.98556	3.34322	6682	18.1685	17.7777	18.5659	36778	0		ASIAN	2019	2019	Asian	0	0
2019-2020	reception	Indian	595	5.12887	4.74211	5.54533	9401	81.0361	80.3125	81.7392	768	6.62012	6.18189	7.08707	837	7.2149	6.7581	7.70001	255	2.19809	1.94668	2.48114	1605	13.835	13.2187	14.4753	11601	0		Indian	2019	2019	.	0	0
2019-2020	reception	Pakistani	378	2.87474	2.60261	3.1744	10092	76.7511	76.0213	77.4652	1259	9.57487	9.08368	10.0897	1420	10.7993	10.2802	11.3413	459	3.49076	3.19037	3.81831	2679	20.3742	19.6944	21.0712	13149	0		Pakistani	2019	2019	.	0	0
2019-2020	reception	Bangladeshi	137	2.84705	2.41344	3.35588	3642	75.6858	74.4536	76.877	428	8.89443	8.12257	9.73186	605	12.5727	11.6657	13.5394	218	4.53034	3.97812	5.1551	1033	21.4672	20.3301	22.6498	4812	0		Bangladeshi	2019	2019	.	0	0
2019-2020	reception	Any other Asian background	180	2.49446	2.15911	2.88036	5671	78.5892	77.6277	79.5204	690	9.56208	8.90494	10.2623	675	9.35421	8.70381	10.0479	230	3.18736	2.80631	3.61823	1365	18.9163	18.0293	19.8364	7216	0		Any other Asian background	2019	2019	.	0	0
2019-2020	reception	BLACK	180	1.03407	0.894218	1.19552	12260	70.4314	69.7491	71.1048	2360	13.5578	13.0572	14.0744	2607	14.9767	14.4544	15.5146	797	4.57862	4.278	4.89928	4967	28.5345	27.8685	29.21	17407	0		BLACK	2019	2019	Black	0	0
2019-2020	reception	Caribbean	28	0.938652	0.650225	1.35328	2171	72.7791	71.1533	74.3463	394	13.2082	12.0403	14.4707	390	13.0741	11.9117	14.3315	120	4.0228	3.37477	4.78908	784	26.2823	24.7339	27.8916	2983	0		Caribbean	2019	2019	.	0	0
2019-2020	reception	African	108	1.00102	0.829842	1.20708	7468	69.2187	68.341	70.0827	1500	13.903	13.263	14.5687	1713	15.8773	15.1998	16.579	510	4.72704	4.34246	5.14384	3213	29.7803	28.9248	30.6503	10789	0		African	2019	2019	.	0	0
2019-2020	reception	Any other Black background	44	1.21045	0.902946	1.62097	2621	72.1045	70.6238	73.5386	466	12.8198	11.7721	13.946	504	13.8652	12.7799	15.0268	167	4.59422	3.96023	5.32408	970	26.685	25.2723	28.147	3635	0		Any other Black background	2019	2019	.	0	0
2019-2020	reception	CHINESE	11	0.684932	0.382884	1.22233	1355	84.3711	82.5133	86.0648	167	10.3985	8.99894	11.9871	73	4.54545	3.63063	5.67721	20	1.24533	0.807595	1.91575	240	14.944	13.284	16.7712	1606	0		CHINESE	2019	2019	Chinese	0	0
2019-2020	reception	ANY OTHER ETHNIC GROUP	89	0.958432	0.779554	1.17787	7039	75.8023	74.9206	76.6626	1169	12.5888	11.9296	13.279	989	10.6504	10.0392	11.2942	265	2.85376	2.53411	3.2124	2158	23.2393	22.3914	24.1093	9286	0		ANY OTHER ETHNIC GROUP	2019	2019	Other	0	0
2019-2020	reception	NOT STATED	650	1.06294	0.984682	1.14735	46828	76.5777	76.2403	76.9116	7909	12.9336	12.6699	13.2019	5764	9.42585	9.19681	9.65999	1401	2.29105	2.17543	2.41267	13673	22.3594	22.0309	22.6914	61151	0		NOT STATED	2019	2019	Not stated	0	0
2019-2020	year6	TOTAL	6969	1.41895	1.38625	1.45241	311338	63.3911	63.2563	63.5258	69469	14.1445	14.0473	14.2422	103362	21.0454	20.9316	21.1596	22885	4.65959	4.60099	4.71889	172831	35.1899	35.0565	35.3236	491138	1		TOTAL	2019	2019	Total	0	0
2019-2020	year6	WHITE	3503	1.12317	1.08679	1.16077	204564	65.5898	65.4229	65.7563	43252	13.868	13.7471	13.9897	60565	19.4191	19.2806	19.5583	12874	4.12782	4.05856	4.1982	103817	33.2871	33.1219	33.4526	311884	1		WHITE	2019	2019	White	0	0
2019-2020	year6	British	3101	1.11735	1.07892	1.15714	183200	66.0106	65.8342	66.1866	38370	13.8255	13.6976	13.9544	52860	19.0465	18.9009	19.193	11092	3.99667	3.92443	4.07019	91230	32.872	32.6975	33.047	277531	1		British	2019	2019	.	0	0
2019-2020	year6	Irish	20	1.23229	0.799121	1.89576	1036	63.8324	61.4647	66.1348	236	14.541	12.9097	16.3397	331	20.3943	18.505	22.4234	76	4.68269	3.75751	5.82187	567	34.9353	32.6538	37.2879	1623	1		Irish	2019	2019	.	0	0
2019-2020	year6	Any other White background	382	1.16712	1.05637	1.28934	20328	62.1082	61.5812	62.6323	4646	14.1949	13.821	14.5772	7374	22.5298	22.0804	22.9856	1706	5.21234	4.97675	5.45845	12020	36.7247	36.2041	37.2485	32730	1		Any other White background	2019	2019	.	0	0
2019-2020	year6	MIXED	347	1.49704	1.34856	1.66161	14123	60.9302	60.3003	61.5564	3296	14.2198	13.7761	14.6753	5413	23.353	22.8128	23.9021	1357	5.85444	5.55945	6.16405	8709	37.5728	36.9514	38.1983	23179	1		MIXED	2019	2019	Mixed	0	0
2019-2020	year6	White and Black Caribbean	65	1.11511	0.875909	1.41871	3374	57.883	56.6107	59.1449	852	14.6166	13.733	15.5468	1538	26.3853	25.2697	27.532	397	6.81077	6.19206	7.48637	2390	41.0019	39.7456	42.27	5829	1		White and Black Caribbean	2019	2019	.	0	0
2019-2020	year6	White and Black African	30	0.809717	0.567777	1.15355	2068	55.8165	54.2122	57.4087	564	15.2227	14.102	16.4154	1043	28.1511	26.7262	29.6213	281	7.58435	6.7751	8.48145	1607	43.3738	41.7857	44.9757	3705	1		White and Black African	2019	2019	.	0	0
2019-2020	year6	White and Asian	134	2.56656	2.17123	3.03164	3445	65.9835	64.6871	67.2564	707	13.5415	12.6401	14.4964	935	17.9084	16.8921	18.972	209	4.00306	3.50427	4.5695	1642	31.4499	30.2045	32.7226	5221	1		White and Asian	2019	2019	.	0	0
2019-2020	year6	Any other mixed background	118	1.40076	1.17103	1.67479	5236	62.1557	61.1147	63.1857	1173	13.9245	13.2016	14.6803	1897	22.519	21.6396	23.4234	470	5.5793	5.10911	6.08998	3070	36.4435	35.4222	37.4772	8424	1		Any other mixed background	2019	2019	.	0	0
2019-2020	year6	ASIAN	1768	3.58621	3.42565	3.754	27803	56.3955	55.9573	56.8328	7266	14.7383	14.4282	15.054	12463	25.2799	24.8982	25.6655	2736	5.5497	5.35104	5.75528	19729	40.0183	39.5866	40.4515	49300	1		ASIAN	2019	2019	Asian	0	0
2019-2020	year6	Indian	643	4.72655	4.38256	5.0961	8036	59.0709	58.2422	59.8945	1985	14.5913	14.0081	15.1945	2940	21.6113	20.9277	22.3109	567	4.16789	3.84479	4.51687	4925	36.2026	35.399	37.014	13604	1		Indian	2019	2019	.	0	0
2019-2020	year6	Pakistani	702	3.70625	3.44646	3.98481	10536	55.6254	54.9168	56.3317	2735	14.4396	13.9462	14.9474	4968	26.2288	25.6072	26.86	1197	6.31962	5.98189	6.67507	7703	40.6684	39.9708	41.3698	18941	1		Pakistani	2019	2019	.	0	0
2019-2020	year6	Bangladeshi	189	2.42525	2.10643	2.79095	4092	52.5087	51.399	53.6159	1169	15.0006	14.2251	15.8107	2343	30.0654	29.0574	31.0931	521	6.68549	6.15201	7.26165	3512	45.0661	43.9641	46.1729	7793	1		Bangladeshi	2019	2019	.	0	0
2019-2020	year6	Any other Asian background	234	2.61102	2.30063	2.96203	5139	57.3421	56.3152	58.3627	1377	15.3649	14.6331	16.1263	2212	24.682	23.8003	25.5854	451	5.03236	4.59871	5.50454	3589	40.0469	39.0369	41.0654	8962	1		Any other Asian background	2019	2019	.	0	0
2019-2020	year6	BLACK	248	0.987497	0.872479	1.11751	13533	53.8863	53.2692	54.5022	3865	15.3898	14.9488	15.8414	7468	29.7364	29.1742	30.3048	2037	8.11101	7.77974	8.4551	11333	45.1262	44.5116	45.7424	25114	1		BLACK	2019	2019	Black	0	0
2019-2020	year6	Caribbean	37	0.816777	0.593165	1.12373	2459	54.2826	52.8289	55.729	661	14.5916	13.5936	15.6496	1373	30.3091	28.9878	31.6636	401	8.8521	8.05941	9.71452	2034	44.9007	43.4572	46.3528	4530	1		Caribbean	2019	2019	.	0	0
2019-2020	year6	African	141	0.951224	0.807177	1.12069	7840	52.8908	52.0866	53.6935	2325	15.6851	15.1086	16.2794	4517	30.4729	29.7371	31.2189	1193	8.0483	7.62116	8.49719	6842	46.158	45.3566	46.9614	14823	1		African	2019	2019	.	0	0
2019-2020	year6	Any other Black background	70	1.21507	0.9629	1.53225	3234	56.1361	54.8511	57.4129	879	15.2578	14.3524	16.2094	1578	27.3911	26.2548	28.5575	443	7.68964	7.0295	8.40616	2457	42.6488	41.3771	43.9304	5761	1		Any other Black background	2019	2019	.	0	0
2019-2020	year6	CHINESE	26	1.35699	0.92772	1.98093	1259	65.7098	63.5548	67.8019	256	13.3612	11.9108	14.9582	375	19.572	17.8571	21.4087	63	3.2881	2.57843	4.1847	631	32.9332	30.8648	35.0699	1916	1		CHINESE	2019	2019	Chinese	0	0
2019-2020	year6	ANY OTHER ETHNIC GROUP	168	1.56951	1.35082	1.82294	6211	58.025	57.0874	58.9569	1602	14.9664	14.3031	15.6547	2723	25.4391	24.6229	26.2729	646	6.03513	5.59958	6.50222	4325	40.4055	39.4795	41.3383	10704	1		ANY OTHER ETHNIC GROUP	2019	2019	Other	0	0
2019-2020	year6	NOT STATED	909	1.31661	1.23425	1.40438	43845	63.5057	63.1459	63.8641	9932	14.3857	14.1259	14.6494	14355	20.792	20.4909	21.0963	3172	4.59437	4.44071	4.75308	24287	35.1776	34.8223	35.5347	69041	1		NOT STATED	2019	2019	Not stated	0	0
2007-2008		WHITE		1.16006	1.11932	1.20079		67.3711	67.1927	67.5495		14.1577	14.025	14.2903		17.3112	17.1672	17.4551						31.4689			265418	1		WHITE	2007	2007	White	0	0
2007-2008		MIXED		1.49671	1.28089	1.71253		63.8651	63.0113	64.719		14.227	13.6061	14.8479		20.4112	19.6948	21.1276						34.6382			12160	1		MIXED	2007	2007	Mixed	0	0
2007-2008		ASIAN		3.86265	3.64737	4.07792		60.5354	59.9893	61.0814		14.0927	13.7039	14.4814		21.5093	21.0503	21.9683						35.602			30782	1		ASIAN	2007	2007	Asian	0	0
2007-2008		BLACK		1.22432	1.07005	1.37859		56.8823	56.1876	57.5771		15.4961	14.9885	16.0038		26.3972	25.7789	27.0156						41.8933			19521	1		BLACK	2007	2007	Black	0	0
2007-2008		CHINESE		2.9361	1.96336	3.90883		70.8981	68.2808	73.5154		12.4352	10.5338	14.3366		13.7306	11.7474	15.7137						26.1658			1158	1		CHINESE	2007	2007	Chinese	0	0
2007-2008		ANY OTHER ETHNIC GROUP		1.66236	1.32175	2.00296		61.027	59.7278	62.3262		14.9243	13.975	15.8735		22.3864	21.276	23.4968						37.3107			5414	1		ANY OTHER ETHNIC GROUP	2007	2007	Other	0	0
2007-2008		NOT STATED		1.34934	1.29297	1.4057		66.1777	65.9466	66.4089		14.3569	14.1856	14.5282		18.116	17.9279	18.3042						32.4729			160968	1		NOT STATED	2007	2007	Not stated	0	0
2007-2008		TOTAL		1.40991	1.37708	1.44274		65.9982	65.8663	66.1301		14.2772	14.1797	14.3746		18.3147	18.207	18.4224						32.5919			495421	1		TOTAL	2007	2007	Total	0	0
2008-2009		WHITE		1.06142	1.02512	1.09772		67.4908	67.3249	67.6567		14.193	14.0694	14.3166		17.2548	17.121	17.3886						31.4478			306193	1		WHITE	2008	2008	White	0	0
2008-2009		MIXED		1.42072	1.22222	1.61923		62.9293	62.1192	63.7395		14.6174	14.0248	15.2099		21.0326	20.349	21.7162						35.6499			13655	1		MIXED	2008	2008	Mixed	0	0
2008-2009		ASIAN		3.94116	3.74081	4.14151		60.3566	59.8529	60.8603		14.1225	13.7639	14.4811		21.5798	21.1562	22.0034						35.7023			36233	1		ASIAN	2008	2008	Asian	0	0
2008-2009		BLACK		1.09098	0.946947	1.23502		57.9922	57.3078	58.6766		15.6391	15.1354	16.1427		25.2777	24.6751	25.8804						40.9168			19982	1		BLACK	2008	2008	Black	0	0
2008-2009		CHINESE		1.94903	1.20692	2.69113		68.4408	65.9459	70.9357		13.4933	11.6592	15.3273		16.1169	14.1431	18.0908						29.6102			1334	1		CHINESE	2008	2008	Chinese	0	0
2008-2009		ANY OTHER ETHNIC GROUP		1.48747	1.18576	1.78918		61.5198	60.3071	62.7325		14.9555	14.0667	15.8444		22.0372	21.0041	23.0703						36.9927			6185	1		ANY OTHER ETHNIC GROUP	2008	2008	Other	0	0
2008-2009		NOT STATED		1.10344	1.04282	1.16405		66.0704	65.7957	66.3451		14.3701	14.1666	14.5736		18.4561	18.231	18.6812						32.8262			114098	1		NOT STATED	2008	2008	Not stated	0	0
2008-2009		TOTAL		1.29943	1.26797	1.33089		66.0676	65.936	66.1991		14.3058	14.2085	14.4031		18.3272	18.2197	18.4347						32.633			497680	1		TOTAL	2008	2008	Total	0	0
2009-2010		WHITE		1.02362	0.989565	1.05767		66.7939	66.6346	66.9532		14.5502	14.4309	14.6695		17.6323	17.5034	17.7613						32.1825			335673	1		WHITE	2009	2009	White	0	0
2009-2010		MIXED		1.24852	1.0721	1.42494		62.9715	62.2043	63.7387		14.7654	14.2018	15.3291		21.0146	20.3673	21.6619						35.78			15218	1		MIXED	2009	2009	Mixed	0	0
2009-2010		ASIAN		3.89131	3.69662	4.08599		59.665	59.1711	60.1588		14.2936	13.9413	14.646		22.1501	21.7321	22.5682						36.4437			37905	1		ASIAN	2009	2009	Asian	0	0
2009-2010		BLACK		1.04823	0.912878	1.18358		56.3974	55.7384	57.0564		16.2889	15.7982	16.7797		26.2655	25.6806	26.8503						42.5544			21751	1		BLACK	2009	2009	Black	0	0
2009-2010		CHINESE		1.39501	0.771909	2.01811		69.6035	67.1598	72.0472		11.9677	10.2433	13.6921		17.0338	15.0366	19.031						29.0015			1362	1		CHINESE	2009	2009	Chinese	0	0
2009-2010		ANY OTHER ETHNIC GROUP		1.49477	1.20398	1.78556		59.7608	58.5857	60.936		14.275	13.4367	15.1134		24.4694	23.4391	25.4996						38.7444			6690	1		ANY OTHER ETHNIC GROUP	2009	2009	Other	0	0
2009-2010		NOT STATED		1.21081	1.13561	1.286		65.3344	65.0072	65.6617		14.6454	14.4023	14.8885		18.8094	18.5407	19.078						33.4547			81268	1		NOT STATED	2009	2009	Not stated	0	0
2009-2010		TOTAL		1.28674	1.2555	1.31799		65.3608	65.2289	65.4927		14.6177	14.5198	14.7156		18.7348	18.6266	18.843						33.3525			499867	1		TOTAL	2009	2009	Total	0	0
2010-2011		TOTAL		1.31765	1.28589	1.3494		65.2745	65.1419	65.407		14.3679	14.2703	14.4656		19.04	18.9306	19.1493						33.4079			495353	1		TOTAL	2010	2010	Total	0	0
2010-2011		WHITE		1.00312	0.968388	1.03785		66.7664	66.6022	66.9306		14.2353	14.1136	14.3571		17.9951	17.8613	18.129						32.2305			316213	1		WHITE	2010	2010	White	0	0
2010-2011		MIXED		1.36624	1.18359	1.5489		62.8085	62.048	63.569		14.8482	14.2887	15.4077		20.977	20.3364	21.6176						35.8252			15517	1		MIXED	2010	2010	Mixed	0	0
2010-2011		ASIAN		4.05455	3.86327	4.24583		58.7445	58.267	59.2219		14.1273	13.7895	14.4651		23.0737	22.6651	23.4823						37.201			40843	1		ASIAN	2010	2010	Asian	0	0
2010-2011		BLACK		1.20986	1.06535	1.35437		55.8947	55.2383	56.551		16.1967	15.7097	16.6837		26.6988	26.114	27.2836						42.8955			21986	1		BLACK	2010	2010	Black	0	0
2010-2011		CHINESE		1.5884	0.944204	2.23259		68.6464	66.256	71.0368		14.1575	12.3612	15.9537		15.6077	13.7378	17.4777						29.7652			1448	1		CHINESE	2010	2010	Chinese	0	0
2010-2011		ANY OTHER ETHNIC GROUP		1.4027	1.13369	1.6717		58.8179	57.6922	59.9437		16.3693	15.523	17.2157		23.4101	22.4415	24.3786						39.7794			7343	1		ANY OTHER ETHNIC GROUP	2010	2010	Other	0	0
2010-2011		NOT STATED		1.19018	1.1201	1.26025		66.1652	65.8595	66.471		14.2561	14.0301	14.482		18.3885	18.1382	18.6389						32.6446			92003	1		NOT STATED	2010	2010	Not stated	0	0
2011-2012		TOTAL		1.25245	1.22135	1.28355		64.8541	64.7205	64.9876		14.691	14.592	14.79		19.2025	19.0924	19.3127						33.8935			491118	1		TOTAL	2011	2011	Total	0	0
2011-2012		WHITE		0.961753	0.927879	0.995626		66.3832	66.2192	66.5471		14.5486	14.4262	14.671		18.1065	17.9728	18.2401						32.6551			318897	1		WHITE	2011	2011	White	0	0
2011-2012		MIXED		1.26258	1.0937	1.43147		62.6883	61.9568	63.4199		14.8056	14.2683	15.3428		21.2435	20.6248	21.8622						36.0491			16791	1		MIXED	2011	2011	Mixed	0	0
2011-2012		ASIAN		3.5612	3.38738	3.73503		58.2755	57.813	58.738		14.7624	14.4297	15.0951		23.4009	23.0038	23.798						38.1633			43665	1		ASIAN	2011	2011	Asian	0	0
2011-2012		BLACK		0.966227	0.837396	1.09506		55.4045	54.7499	56.0592		16.155	15.6702	16.6397		27.4743	26.8864	28.0622						43.6292			22148	1		BLACK	2011	2011	Black	0	0
2011-2012		CHINESE		1.7988	1.12621	2.47139		68.2212	65.8649	70.5775		13.2578	11.5417	14.974		16.7222	14.8337	18.6107						29.98			1501	1		CHINESE	2011	2011	Chinese	0	0
2011-2012		ANY OTHER ETHNIC GROUP		1.60539	1.32508	1.88569		59.2828	58.187	60.3785		14.4614	13.677	15.2458		24.6504	23.6893	25.6116						39.1119			7724	1		ANY OTHER ETHNIC GROUP	2011	2011	Other	0	0
2011-2012		NOT STATED		1.1842	1.10942	1.25897		65.8896	65.5619	66.2174		14.8385	14.5928	15.0843		18.0876	17.8215	18.3537						32.9262			80392	1		NOT STATED	2011	2011	Not stated	0	0
2012-2013		TOTAL		1.32782	1.29575	1.3599		65.3514	65.2181	65.4848		14.4024	14.3041	14.5008		18.9183	18.8085	19.028						33.3207			489146	1		TOTAL	2012	2012	Total	0	0
2012-2013		WHITE		1.02245	0.987309	1.0576		67.2468	67.0829	67.4108		14.1752	14.0533	14.297		17.5555	17.4226	17.6884						31.7307			314733	1		WHITE	2012	2012	White	0	0
2012-2013		MIXED		1.38295	1.21133	1.55458		62.4859	61.7744	63.1975		14.8808	14.3578	15.4038		21.2503	20.6491	21.8515						36.1311			17788	1		MIXED	2012	2012	Mixed	0	0
2012-2013		ASIAN		3.65918	3.48635	3.83201		58.4521	57.9984	58.9057		14.8441	14.5168	15.1713		23.0447	22.657	23.4323						37.8887			45338	1		ASIAN	2012	2012	Asian	0	0
2012-2013		BLACK		1.1115	0.975032	1.24797		55.4914	54.8444	56.1383		16.2976	15.8169	16.7784		27.0995	26.5209	27.6781						43.3971			22672	1		BLACK	2012	2012	Black	0	0
2012-2013		CHINESE		2.48538	1.66011	3.31065		68.2018	65.7331	70.6704		11.2573	9.5818	12.9328		18.0556	16.0165	20.0946						29.3129			1368	1		CHINESE	2012	2012	Chinese	0	0
2012-2013		ANY OTHER ETHNIC GROUP		1.37816	1.11882	1.6375		58.6682	57.5728	59.7636		15.4044	14.6014	16.2075		24.5492	23.5918	25.5066						39.9536			7764	1		ANY OTHER ETHNIC GROUP	2012	2012	Other	0	0
2012-2013		NOT STATED		1.23171	1.15503	1.30839		65.8392	65.5095	66.1689		14.359	14.1153	14.6028		18.57	18.2997	18.8404						32.9291			79483	1		NOT STATED	2012	2012	Not stated	0	0
2007-2008		WHITE		0.847454	0.811163	0.883745		76.534	76.3663	76.7018		13.5307	13.3953	13.6661		9.08779	8.974	9.20159						22.6185			245087	0		WHITE	2007	2007	White	0	0
2007-2008		MIXED		1.28768	1.1018	1.47355		76.6591	75.9617	77.3565		12.2117	11.6719	12.7515		9.84152	9.35042	10.3326						22.0532			14134	0		MIXED	2007	2007	Mixed	0	0
2007-2008		ASIAN		4.01404	3.81014	4.21795		76.9354	76.4978	77.373		8.63764	8.34582	8.92946		10.4129	10.0956	10.7302						19.0506			35600	0		ASIAN	2007	2007	Asian	0	0
2007-2008		BLACK		1.38447	1.22167	1.54726		69.8752	69.236	70.5144		13.9558	13.473	14.4386		14.7845	14.29	15.279						28.7403			19791	0		BLACK	2007	2007	Black	0	0
2007-2008		CHINESE		1.46252	0.750834	2.17421		84.0951	81.9269	86.2632		8.77514	7.0978	10.4525		5.66728	4.29653	7.03802						14.4424			1094	0		CHINESE	2007	2007	Chinese	0	0
2007-2008		ANY OTHER ETHNIC GROUP		1.39518	1.08571	1.70465		72.7124	71.5372	73.8877		13.064	12.1748	13.9532		12.8284	11.9461	13.7107						25.8924			5519	0		ANY OTHER ETHNIC GROUP	2007	2007	Other	0	0
2007-2008		NOT STATED		1.23125	1.1766	1.28589		76.187	75.9759	76.398		13.0227	12.8559	13.1895		9.55909	9.41338	9.7048						22.5818			156427	0		NOT STATED	2007	2007	Not stated	0	0
2007-2008		TOTAL		1.25217	1.22063	1.2837		76.1513	76.0304	76.2721		12.9619	12.8667	13.0572		9.63463	9.55095	9.71831						22.5966			477652	0		TOTAL	2007	2007	Total	0	0
2008-2009		WHITE		0.637041	0.608488	0.665594		76.5646	76.4126	76.7166		13.7681	13.6445	13.8918		9.03022	8.92736	9.13308						22.7984			298254	0		WHITE	2008	2008	White	0	0
2008-2009		MIXED		1.04901	0.895281	1.20275		76.6728	76.0347	77.3109		12.2681	11.7731	12.7632		10.0101	9.5572	10.463						22.2782			16873	0		MIXED	2008	2008	Mixed	0	0
2008-2009		ASIAN		3.48622	3.31	3.66245		77.0164	76.6122	77.4206		8.79364	8.52156	9.06572		10.7037	10.4067	11.0007						19.4974			41621	0		ASIAN	2008	2008	Asian	0	0
2008-2009		BLACK		1.10058	0.961523	1.23963		68.9572	68.3406	69.5739		14.5803	14.11	15.0507		15.3618	14.8812	15.8425						29.9422			21625	0		BLACK	2008	2008	Black	0	0
2008-2009		CHINESE		1.32399	0.698552	1.94942		83.567	81.5392	85.5947		9.26791	7.68117	10.8547		5.84112	4.55786	7.12438						15.109			1284	0		CHINESE	2008	2008	Chinese	0	0
2008-2009		ANY OTHER ETHNIC GROUP		1.08488	0.83903	1.33074		73.8308	72.7876	74.874		12.9453	12.1486	13.742		12.139	11.3639	12.9141						25.0843			6821	0		ANY OTHER ETHNIC GROUP	2008	2008	Other	0	0
2008-2009		NOT STATED		1.04268	0.985138	1.10023		76.3424	76.1017	76.5832		13.1965	13.0047	13.3882		9.41842	9.25294	9.58389						22.6149			119691	0		NOT STATED	2008	2008	Not stated	0	0
2008-2009		TOTAL		1.00856	0.98103	1.03608		76.2087	76.0914	76.326		13.1861	13.0929	13.2793		9.5966	9.51545	9.67774						22.7827			506169	0		TOTAL	2008	2008	Total	0	0
2009-2010		WHITE		0.593723	0.567761	0.619686		76.4419	76.2985	76.5854		13.8046	13.688	13.9212		9.15975	9.06226	9.25723						22.9643			336352	0		WHITE	2009	2009	White	0	0
2009-2010		MIXED		1.06134	0.916468	1.20621		76.021	75.4174	76.6246		12.5072	12.0395	12.9748		10.4105	9.97873	10.8422						22.9176			19221	0		MIXED	2009	2009	Mixed	0	0
2009-2010		ASIAN		3.50001	3.33106	3.66896		76.954	76.5669	77.3412		8.61473	8.3568	8.87267		10.9312	10.6444	11.2181						19.5459			45457	0		ASIAN	2009	2009	Asian	0	0
2009-2010		BLACK		1.07288	0.943419	1.20235		68.2123	67.6271	68.7974		14.4819	14.0396	14.9241		16.233	15.7696	16.6964						30.7148			24327	0		BLACK	2009	2009	Black	0	0
2009-2010		CHINESE		1.24183	0.686742	1.79692		81.8301	79.8973	83.7628		9.73856	8.25248	11.2246		7.18954	5.89477	8.48431						16.9281			1530	0		CHINESE	2009	2009	Chinese	0	0
2009-2010		ANY OTHER ETHNIC GROUP		1.23277	0.983754	1.48178		72.4019	71.3931	73.4107		13.123	12.361	13.885		13.2423	12.4774	14.0072						26.3653			7544	0		ANY OTHER ETHNIC GROUP	2009	2009	Other	0	0
2009-2010		NOT STATED		0.782031	0.725132	0.83893		75.9808	75.7048	76.2567		13.5747	13.3535	13.796		9.66242	9.47158	9.85326						23.2372			92068	0		NOT STATED	2009	2009	Not stated	0	0
2009-2010		TOTAL		0.927827	0.901929	0.953725		75.9677	75.8522	76.0831		13.2787	13.187	13.3703		9.82585	9.74545	9.90625						23.1045			526499	0		TOTAL	2009	2009	Total	0	0
2010-2011		TOTAL		0.96812	0.942035	0.994206		76.4133	76.3002	76.5264		13.1829	13.0928	13.273		9.43566	9.35779	9.51354						22.6185			541255	0		TOTAL	2010	2010	Total	0	0
2010-2011		WHITE		0.600033	0.574312	0.625755		76.858	76.7175	76.9985		13.7422	13.6275	13.8568		8.79982	8.70547	8.89417						22.542			346314	0		WHITE	2010	2010	White	0	0
2010-2011		MIXED		1.06616	0.928806	1.20351		76.5119	75.945	77.0789		12.319	11.8795	12.7585		10.1029	9.69985	10.5059						22.4219			21479	0		MIXED	2010	2010	Mixed	0	0
2010-2011		ASIAN		3.59708	3.43151	3.76265		76.7507	76.3751	77.1263		9.01533	8.76069	9.26997		10.6369	10.3628	10.911						19.6522			48595	0		ASIAN	2010	2010	Asian	0	0
2010-2011		BLACK		1.00483	0.883305	1.12636		68.97	68.4064	69.5337		14.5507	14.1211	14.9804		15.4744	15.0337	15.9151						30.0251			25875	0		BLACK	2010	2010	Black	0	0
2010-2011		CHINESE		0.535714	0.186556	0.884873		81.0119	79.1359	82.8879		10.8333	9.3467	12.32		7.61905	6.35004	8.88806						18.4524			1680	0		CHINESE	2010	2010	Chinese	0	0
2010-2011		ANY OTHER ETHNIC GROUP		1.08153	0.860511	1.30255		74.0433	73.1065	74.98		12.8239	12.1094	13.5383		12.0513	11.3557	12.747						24.8752			8414	0		ANY OTHER ETHNIC GROUP	2010	2010	Other	0	0
2010-2011		NOT STATED		0.92803	0.864998	0.991062		76.7768	76.4992	77.0543		13.1713	12.949	13.3936		9.12394	8.93465	9.31323						22.2952			88898	0		NOT STATED	2010	2010	Not stated	0	0
2011-2012		TOTAL		0.910791	0.886034	0.935548		76.5305	76.4201	76.641		13.0709	12.983	13.1587		9.48782	9.41145	9.56419						22.5587			565662	0		TOTAL	2011	2011	Total	0	0
2011-2012		WHITE		0.536315	0.512755	0.559875		76.9924	76.8566	77.1281		13.5888	13.4783	13.6993		8.88251	8.79075	8.97428						22.4713			369186	0		WHITE	2011	2011	White	0	0
2011-2012		MIXED		1.04038	0.914818	1.16594		76.7649	76.2422	77.2875		12.2653	11.8594	12.6713		9.92945	9.55937	10.2995						22.1948			25087	0		MIXED	2011	2011	Mixed	0	0
2011-2012		ASIAN		3.40972	3.25473	3.5647		77.011	76.6517	77.3703		9.16788	8.92144	9.41433		10.4114	10.1506	10.6722						19.5793			52673	0		ASIAN	2011	2011	Asian	0	0
2011-2012		BLACK		0.973501	0.859416	1.08759		68.8234	68.2851	69.3616		14.5533	14.1436	14.9631		15.6498	15.2277	16.072						30.2031			28454	0		BLACK	2011	2011	Black	0	0
2011-2012		CHINESE		0.614439	0.267775	0.961104		82.4885	80.8024	84.1745		9.57501	8.26968	10.8803		7.32207	6.16645	8.47768						16.8971			1953	0		CHINESE	2011	2011	Chinese	0	0
2011-2012		ANY OTHER ETHNIC GROUP		1.1637	0.941342	1.38606		73.7048	72.792	74.6176		13.2035	12.5016	13.9054		11.9279	11.2559	12.6						25.1315			8937	0		ANY OTHER ETHNIC GROUP	2011	2011	Other	0	0
2011-2012		NOT STATED		0.909641	0.843592	0.97569		76.9239	76.6307	77.217		13.0462	12.8118	13.2805		9.12034	8.92006	9.32063						22.1665			79372	0		NOT STATED	2011	2011	Not stated	0	0
2012-2013		TOTAL		0.877011	0.853173	0.900849		76.8918	76.784	76.9995		12.9648	12.8789	13.0506		9.26647	9.19233	9.3406						22.2312			587678	0		TOTAL	2012	2012	Total	0	0
2012-2013		WHITE		0.530437	0.507652	0.553221		77.4289	77.2978	77.56		13.4779	13.3707	13.585		8.5628	8.47503	8.65057						22.0407			390433	0		WHITE	2012	2012	White	0	0
2012-2013		MIXED		1.02182	0.902955	1.14068		77.2655	76.7701	77.7608		12.0545	11.6697	12.4394		9.65818	9.30906	10.0073						21.7127			27500	0		MIXED	2012	2012	Mixed	0	0
2012-2013		ASIAN		3.27848	3.13063	3.42633		77.3754	77.028	77.7228		9.06562	8.82724	9.30401		10.2805	10.0283	10.5326						19.3461			55727	0		ASIAN	2012	2012	Asian	0	0
2012-2013		BLACK		0.887813	0.7789	0.996726		69.2389	68.703	69.7747		14.3594	13.9522	14.7666		15.5139	15.0936	15.9343						29.8733			28497	0		BLACK	2012	2012	Black	0	0
2012-2013		CHINESE		1.01107	0.580726	1.44142		80.9822	79.294	82.6703		9.91815	8.63237	11.2039		8.08859	6.9157	9.26147						18.0067			2077	0		CHINESE	2012	2012	Chinese	0	0
2012-2013		ANY OTHER ETHNIC GROUP		1.04253	0.840261	1.24479		73.9162	73.0418	74.7906		13.5116	12.8308	14.1923		11.5297	10.8937	12.1657						25.0413			9688	0		ANY OTHER ETHNIC GROUP	2012	2012	Other	0	0
2012-2013		NOT STATED		0.813493	0.748666	0.87832		76.7761	76.4714	77.0809		13.0091	12.7663	13.2519		9.40127	9.19065	9.61189						22.4104			73756	0		NOT STATED	2012	2012	Not stated	0	0
2013-2014		TOTAL		1.3615	1.3302	1.3936		65.1146	64.9842	65.2447		14.431	14.3352	14.5273		19.0929	18.9857	19.2005						33.5239			514275	1		TOTAL	2013	2013	Total	0	0
2013-2014		WHITE		1.0804	1.0454	1.1166		67.0783	66.9161	67.24		14.209	14.089	14.3297		17.6324	17.5014	17.7641						31.8414			323303	1		WHITE	2013	2013	White	0	0
2013-2014		MIXED		1.195	1.0515	1.3578		63.0112	62.3296	63.6877		14.4226	13.9354	14.9238		21.3712	20.8002	21.9534						35.7938			19414	1		MIXED	2013	2013	Mixed	0	0
2013-2014		ASIAN		3.5889	3.425	3.7602		57.7618	57.3162	58.2061		14.8941	14.5762	15.2176		23.7553	23.3741	24.1408						38.6494			47341	1		ASIAN	2013	2013	Asian	0	0
2013-2014		BLACK		1.0454	0.9237	1.183		55.2881	54.6546	55.9199		16.2711	15.8069	16.7463		27.3954	26.8315	27.9665						43.6665			23723	1		BLACK	2013	2013	Black	0	0
2013-2014		CHINESE		2.2886	1.6577	3.152		68.5315	66.1938	70.7789		10.2988	8.8922	11.8988		18.8811	17.0238	20.8901						29.1799			1573	1		CHINESE	2013	2013	Chinese	0	0
2013-2014		ANY OTHER ETHNIC GROUP		1.6785	1.4173	1.987		57.8332	56.7382	58.9205		16.175	15.3777	17.0053		24.3133	23.3779	25.2738						40.4883			7864	1		ANY OTHER ETHNIC GROUP	2013	2013	Other	0	0
2013-2014		NOT STATED		1.2761	1.2052	1.3511		65.5436	65.2342	65.8516		14.4217	14.1951	14.6514		18.7586	18.5063	19.0135						33.1803			91057	1		NOT STATED	2013	2013	Not stated	0	0
2014-2015		TOTAL		1.42181	1.39033	1.454		65.3385	65.2104	65.4663		14.1598	14.0663	14.2538		19.0799	18.9745	19.1858						33.2397	33.1132	33.3665	531223	1		TOTAL	2014	2014	Total	0	0
2014-2015		WHITE		1.15172	1.11593	1.18864		67.2431	67.083	67.4028		13.8967	13.7793	14.015		17.7084	17.5787	17.8388						31.6052	31.447	31.7638	330984	1		WHITE	2014	2014	White	0	0
2014-2015		MIXED		1.45376	1.29949	1.62603		62.753	62.0921	63.4091		14.5472	14.0735	15.034		21.2461	20.6943	21.8086						35.7933	35.143	36.4488	20705	1		MIXED	2014	2014	Mixed	0	0
2014-2015		ASIAN		3.62257	3.45728	3.79546		57.6415	57.1938	58.0879		14.6075	14.2908	14.9299		24.1285	23.7435	24.5177						38.7359	38.2961	39.1776	46928	1		ASIAN	2014	2014	Asian	0	0
2014-2015		BLACK		1.04762	0.929577	1.18046		54.8501	54.2374	55.4615		16.1868	15.7389	16.645		27.9154	27.367	28.4705						44.1022	43.4925	44.7138	25391	1		BLACK	2014	2014	Black	0	0
2014-2015		CHINESE		2.10728	1.50439	2.94456		68.0715	65.7207	70.3339		11.7497	10.2476	13.4389		18.0715	16.2446	20.0547						29.8212	27.607	32.1341	1566	1		CHINESE	2014	2014	Chinese	0	0
2014-2015		ANY OTHER ETHNIC GROUP		1.37212	1.1529	1.63233		59.5499	58.5383	60.5536		14.7201	14.0074	15.4625		24.3578	23.4873	25.25						39.0779	38.0808	40.0843	9110	1		ANY OTHER ETHNIC GROUP	2014	2014	Other	0	0
2014-2015		NOT STATED		1.36318	1.29194	1.43829		66.3649	66.0662	66.6623		14.2139	13.9951	14.4356		18.058	17.8166	18.3019						32.2719	31.9777	32.5675	96539	1		NOT STATED	2014	2014	Not stated	0	0
2015-2016		TOTAL		1.32314	1.29313	1.35383		64.5107	64.3835	64.6377		14.3362	14.2434	14.4295		19.83	19.7243	19.9361						34.1661	34.0403	34.2922	544615	1		TOTAL	2015	2015	Total	0	0
2015-2016		WHITE		1.05257	1.01898	1.08725		66.7195	66.5617	66.8769		14.0835	13.9676	14.2003		18.1444	18.0159	18.2737						32.228	32.0718	32.3845	343351	1		WHITE	2015	2015	White	0	0
2015-2016		MIXED		1.18314	1.05015	1.33276		62.3521	61.7179	62.9821		14.242	13.7922	14.7041		22.2227	21.685	22.7698						36.4647	35.8391	37.095	22567	1		MIXED	2015	2015	Mixed	0	0
2015-2016		ASIAN		3.45936	3.30093	3.6251		57.0712	56.6318	57.5096		14.9981	14.6842	15.3174		24.4714	24.0922	24.8546						39.4694	39.0368	39.9037	48853	1		ASIAN	2015	2015	Asian	0	0
2015-2016		BLACK		0.960537	0.848858	1.08675		54.199	53.5919	54.8048		16.2404	15.7964	16.6944		28.6001	28.0532	29.1533						44.8405	44.2359	45.4466	25923	1		BLACK	2015	2015	Black	0	0
2015-2016		CHINESE		1.82593	1.28197	2.59463		67.9854	65.6898	70.1971		13.025	11.4833	14.7391		17.1637	15.4176	19.063						30.1887	28.0172	32.4526	1643	1		CHINESE	2015	2015	Chinese	0	0
2015-2016		ANY OTHER ETHNIC GROUP		1.42165	1.20463	1.67711		57.9891	57.0042	58.9676		14.9995	14.303	15.7236		25.5898	24.7315	26.4674						40.5893	39.6163	41.5697	9707	1		ANY OTHER ETHNIC GROUP	2015	2015	Other	0	0
2015-2016		NOT STATED		1.31575	1.24434	1.3912		64.2804	63.9711	64.5885		14.3674	14.1429	14.5948		20.0365	19.7799	20.2956						34.4039	34.0985	34.7105	92571	1		NOT STATED	2015	2015	Not stated	0	0
2013-2014		TOTAL		0.9482	0.9237	0.9733		76.5109	76.4023	76.6191		13.062	12.9761	13.1485		9.4789	9.4043	9.5541						22.5409			587336	0		TOTAL	2013	2013	Total	0	0
2013-2014		WHITE		0.5736	0.5497	0.5984		77.1045	76.9687	77.2397		13.5123	13.4025	13.6229		8.8096	8.7187	8.9015						22.3219			369448	0		WHITE	2013	2013	White	0	0
2013-2014		MIXED		1.0885	0.9698	1.2215		76.7712	76.2558	77.2787		12.13	11.7401	12.531		10.0103	9.6526	10.3797						22.1403			26183	0		MIXED	2013	2013	Mixed	0	0
2013-2014		ASIAN		3.65	3.4926	3.8142		77.2334	76.872	77.5909		8.6735	8.4353	8.9178		10.4431	10.1838	10.7081						19.1166			52274	0		ASIAN	2013	2013	Asian	0	0
2013-2014		BLACK		1.0508	0.9352	1.1805		68.1615	67.5996	68.7182		15.21	14.7838	15.6462		15.5777	15.1473	16.0181						30.7877			26647	0		BLACK	2013	2013	Black	0	0
2013-2014		CHINESE		0.8613	0.5583	1.3267		79.8019	78.1203	81.385		11.6279	10.387	12.9956		7.7089	6.6925	8.865						19.3368			2322	0		CHINESE	2013	2013	Chinese	0	0
2013-2014		ANY OTHER ETHNIC GROUP		1.488	1.2571	1.7607		75.2182	74.3124	76.1023		12.0161	11.3583	12.7066		11.2777	10.6385	11.9502						23.2938			8938	0		ANY OTHER ETHNIC GROUP	2013	2013	Other	0	0
2013-2014		NOT STATED		0.8116	0.7583	0.8687		76.1416	75.8784	76.4028		13.4845	13.2758	13.696		9.5623	9.3829	9.7447						23.0468			101524	0		NOT STATED	2013	2013	Not stated	0	0
2014-2015		TOTAL		0.963913	0.939714	0.988729		77.1504	77.0449	77.2555		12.8052	12.7216	12.8892		9.08053	9.00872	9.15286						21.8857	21.7822	21.9896	610636	0		TOTAL	2014	2014	Total	0	0
2014-2015		WHITE		0.574915	0.551373	0.599457		77.4954	77.3624	77.6279		13.3799	13.272	13.4885		8.54979	8.46131	8.63911						21.9297	21.7984	22.0615	380056	0		WHITE	2014	2014	White	0	0
2014-2015		MIXED		1.02742	0.91403	1.15472		76.5762	76.0679	77.0771		12.4917	12.1031	12.891		9.90465	9.55439	10.2663						22.3963	21.9035	22.897	27058	0		MIXED	2014	2014	Mixed	0	0
2014-2015		ASIAN		3.60465	3.44707	3.76916		77.6865	77.3248	78.044		8.697	8.45668	8.94349		10.0118	9.75556	10.2741						18.7089	18.3743	19.048	51489	0		ASIAN	2014	2014	Asian	0	0
2014-2015		BLACK		1.10122	0.982504	1.23411		69.6146	69.0582	70.1653		14.6214	14.2012	15.0518		14.6628	14.2422	15.0937						29.2842	28.7395	29.8349	26516	0		BLACK	2014	2014	Black	0	0
2014-2015		CHINESE		0.888889	0.576157	1.36903		81.7778	80.129	83.3182		9.73333	8.57632	11.0276		7.6	6.57585	8.76868						17.3333	15.8253	18.9528	2250	0		CHINESE	2014	2014	Chinese	0	0
2014-2015		ANY OTHER ETHNIC GROUP		1.15359	0.966373	1.37657		75.6412	74.8104	76.4531		12.1937	11.5813	12.8338		11.0115	10.4267	11.6249						23.2053	22.4073	24.0229	10489	0		ANY OTHER ETHNIC GROUP	2014	2014	Other	0	0
2014-2015		NOT STATED		1.00552	0.948933	1.06544		77.7004	77.4566	77.9424		12.5104	12.3186	12.7048		8.78363	8.61983	8.95023						21.294	21.0561	21.534	112778	0		NOT STATED	2014	2014	Not stated	0	0
2015-2016		TOTAL		0.96718	0.94322	0.99174		76.8952	76.7906	76.9996		12.824	12.7414	12.9071		9.31354	9.24176	9.38582						22.1376	22.0348	22.2407	625326	0		TOTAL	2015	2015	Total	0	0
2015-2016		WHITE		0.593672	0.570394	0.617894		77.1808	77.0508	77.3103		13.4095	13.3045	13.5151		8.81604	8.72879	8.90407						22.2255	22.0973	22.3543	402074	0		WHITE	2015	2015	White	0	0
2015-2016		MIXED		0.988047	0.88043	1.10867		76.9813	76.4928	77.4626		12.2849	11.9118	12.6681		9.74573	9.4094	10.0928						22.0307	21.557	22.5118	28946	0		MIXED	2015	2015	Mixed	0	0
2015-2016		ASIAN		3.53873	3.38641	3.69763		78.2803	77.9311	78.6255		8.58562	8.35263	8.82448		9.59536	9.3502	9.84626						18.181	17.8585	18.508	54172	0		ASIAN	2015	2015	Asian	0	0
2015-2016		BLACK		0.970985	0.859351	1.09696		69.5415	68.9821	70.0953		14.283	13.865	14.7114		15.2045	14.7753	15.6438						29.4875	28.939	30.0419	26262	0		BLACK	2015	2015	Black	0	0
2015-2016		CHINESE		0.995438	0.669843	1.47694		81.9162	80.3295	83.4014		9.78847	8.66551	11.0394		7.29988	6.32805	8.40756						17.0883	15.6385	18.6429	2411	0		CHINESE	2015	2015	Chinese	0	0
2015-2016		ANY OTHER ETHNIC GROUP		0.988361	0.818626	1.19287		75.1986	74.3763	76.0031		12.627	12.0146	13.266		11.186	10.606	11.7936						23.813	23.0201	24.6246	10826	0		ANY OTHER ETHNIC GROUP	2015	2015	Other	0	0
2015-2016		NOT STATED		1.06524	1.00365	1.13056		76.9653	76.7041	77.2244		12.6348	12.4309	12.8415		9.33472	9.15653	9.51602						21.9695	21.7148	22.2264	100635	0		NOT STATED	2015	2015	Not stated	0	0
2016-2017		TOTAL		1.3401	1.31022	1.37065		64.4118	64.2859	64.5375		14.2699	14.1782	14.362		19.9782	19.8733	20.0834						34.2481	34.1235	34.3728	556452	1		TOTAL	2016	2016	Total	0	0
2016-2017		WHITE		1.06827	1.03483	1.10278		66.9063	66.7506	67.0616		13.9461	13.832	14.061		18.0793	17.9525	18.2069						32.0254	31.8714	32.1798	351783	1		WHITE	2016	2016	White	0	0
2016-2017		British		1.08346	1.04816	1.11994		67.2778	67.115	67.4403		13.9042	13.7847	14.0246		17.7345	17.6025	17.8673						31.6387	31.4777	31.8001	319716	1		British	2016	2016	.	0	0
2016-2017		Irish		0.811209	0.453565	1.44676		65.9292	63.3648	68.4036		13.3481	11.6411	15.2622		19.9115	17.8723	22.1207						33.2596	30.8023	35.8115	1356	1		Irish	2016	2016	.	0	0
2016-2017		Any other White background		0.921494	0.820597	1.03467		63.0816	62.5403	63.6197		14.4085	14.0202	14.8057		21.5884	21.1318	22.052						35.9969	35.4618	36.5354	30711	1		Any other White background	2016	2016	.	0	0
2016-2017		MIXED		1.47604	1.33254	1.63475		63.0459	62.4398	63.6479		14.0265	13.5975	14.4668		21.4516	20.9423	21.9698						35.4781	34.8816	36.0791	24525	1		MIXED	2016	2016	Mixed	0	0
2016-2017		White and Black Caribbean		0.998907	0.783076	1.27346		58.8731	57.6633	60.0723		14.7339	13.8871	15.6229		25.3941	24.3433	26.4744						40.128	38.934	41.3338	6407	1		White and Black Caribbean	2016	2016	.	0	0
2016-2017		White and Black African		0.984918	0.698537	1.38707		59.4029	57.7042	61.0794		14.743	13.5656	16.0037		24.8692	23.4131	26.3846						39.6122	37.9436	41.3053	3249	1		White and Black African	2016	2016	.	0	0
2016-2017		White and Asian		2.39342	2.01667	2.8385		67.988	66.7252	69.2251		12.715	11.8489	13.6347		16.9035	15.9229	17.9317						29.6185	28.4099	30.8565	5348	1		White and Asian	2016	2016	.	0	0
2016-2017		Any other mixed background		1.44943	1.22819	1.70983		64.321	63.3531	65.2773		14.0426	13.3593	14.755		20.187	19.3928	21.0052						34.2296	33.2831	35.1889	9521	1		Any other mixed background	2016	2016	.	0	0
2016-2017		ASIAN		3.37068	3.21915	3.52908		56.3519	55.9257	56.7772		15.0347	14.7305	15.3441		25.2427	24.8716	25.6174						40.2774	39.8571	40.6991	52126	1		ASIAN	2016	2016	Asian	0	0
2016-2017		Indian		4.12607	3.79914	4.47981		59.1352	58.292	59.9731		15.2558	14.6511	15.8808		21.4829	20.789	22.1936						36.7387	35.9183	37.5669	13136	1		Indian	2016	2016	.	0	0
2016-2017		Pakistani		3.5567	3.31645	3.81367		55.8716	55.2044	56.5367		14.1471	13.686	14.6212		26.4246	25.8372	27.0203						40.5717	39.9146	41.2321	21340	1		Pakistani	2016	2016	.	0	0
2016-2017		Bangladeshi		2.51326	2.20428	2.86428		53.1473	52.096	54.1959		15.9788	15.2228	16.7649		28.3606	27.4218	29.3186						44.3394	43.2967	45.3871	8674	1		Bangladeshi	2016	2016	.	0	0
2016-2017		Any other Asian background		2.65152	2.33886	3.00468		56.5174	55.4893	57.5399		15.9091	15.167	16.6803		24.922	24.038	25.8275						40.8311	39.8184	41.8517	8976	1		Any other Asian background	2016	2016	.	0	0
2016-2017		BLACK		0.920201	0.814578	1.03938		53.5586	52.9721	54.1441		15.9957	15.5696	16.4311		29.5255	28.9924	30.0643						45.5212	44.9367	46.107	27820	1		BLACK	2016	2016	Black	0	0
2016-2017		Caribbean		0.63367	0.46009	0.872163		54.0161	52.7355	55.2914		15.4479	14.5436	16.3975		29.9024	28.7416	31.0896						45.3502	44.0768	46.6298	5839	1		Caribbean	2016	2016	.	0	0
2016-2017		African		1.03591	0.889224	1.20649		52.7423	51.9617	53.5216		16.4093	15.8388	16.9961		29.8125	29.1028	30.5321						46.2218	45.4438	47.0016	15735	1		African	2016	2016	.	0	0
2016-2017		Any other Black background		0.896574	0.691118	1.16239		55.1873	53.9512	56.4171		15.4659	14.5904	16.3838		28.4502	27.3448	29.5821						43.9161	42.6894	45.1502	6246	1		Any other Black background	2016	2016	.	0	0
2016-2017		CHINESE		1.65746	1.16344	2.35624		64.4751	62.2418	66.6472		14.0884	12.5616	15.7673		19.779	18.0088	21.6773						33.8674	31.7234	36.0798	1810	1		CHINESE	2016	2016	Chinese	0	0
2016-2017		ANY OTHER ETHNIC GROUP		1.34418	1.1448	1.57774		57.9554	57.0276	58.8776		15.801	15.1294	16.4966		24.8994	24.0979	25.7186						40.7004	39.7831	41.6243	10936	1		ANY OTHER ETHNIC GROUP	2016	2016	Other	0	0
2016-2017		NOT STATED		1.31158	1.23828	1.38915		63.8236	63.5045	64.1414		14.4479	14.2165	14.6825		20.4169	20.1511	20.6854						34.8648	34.5497	35.1813	87452	1		NOT STATED	2016	2016	Not stated	0	0
2016-2017		TOTAL		0.956211	0.932465	0.980555		76.4146	76.3095	76.5193		13.0159	12.933	13.0993		9.61327	9.54069	9.68635						22.6292	22.526	22.7328	629359	0		TOTAL	2016	2016	Total	0	0
2016-2017		WHITE		0.566588	0.543889	0.590229		76.758	76.6274	76.8881		13.5798	13.4744	13.6858		9.09566	9.00731	9.1848						22.6754	22.5465	22.8049	403291	0		WHITE	2016	2016	White	0	0
2016-2017		British		0.537035	0.513669	0.561458		76.5949	76.4562	76.733		13.7454	13.6333	13.8584		9.12264	9.02896	9.21719						22.8681	22.7311	23.0056	359567	0		British	2016	2016	.	0	0
2016-2017		Irish		0.263678	0.102586	0.676027		73.1707	70.8846	75.3398		16.2821	14.5098	18.2248		10.2835	8.85393	11.9136						26.5656	24.4042	28.8454	1517	0		Irish	2016	2016	.	0	0
2016-2017		Any other White background		0.829246	0.747095	0.920348		78.2761	77.8801	78.6669		12.0715	11.7641	12.3857		8.82318	8.55632	9.09753						20.8946	20.5094	21.2851	42207	0		Any other White background	2016	2016	.	0	0
2016-2017		MIXED		1.02967	0.924564	1.14658		76.7289	76.2617	77.1897		12.0013	11.649	12.3627		10.2402	9.912	10.5779						22.2414	21.7881	22.7014	31855	0		MIXED	2016	2016	Mixed	0	0
2016-2017		White and Black Caribbean		0.66454	0.50446	0.874973		73.445	72.4353	74.4307		13.8623	13.0999	14.6616		12.0282	11.3125	12.7826						25.8905	24.9132	26.8924	7524	0		White and Black Caribbean	2016	2016	.	0	0
2016-2017		White and Black African		0.513539	0.339385	0.776361		71.1485	69.7733	72.4858		14.3091	13.2924	15.3896		14.0289	13.0212	15.1012						28.338	27.0084	29.7064	4284	0		White and Black African	2016	2016	.	0	0
2016-2017		White and Asian		1.53591	1.27704	1.84627		82.7453	81.8568	83.599		8.89719	8.26245	9.57561		6.82164	6.26302	7.42614						15.7188	14.8979	16.5762	7227	0		White and Asian	2016	2016	.	0	0
2016-2017		Any other mixed background		1.13105	0.962075	1.32929		77.1295	76.3944	77.8483		11.8877	11.3388	12.4594		9.85179	9.34789	10.3798						21.7395	21.034	22.4619	12820	0		Any other mixed background	2016	2016	.	0	0
2016-2017		ASIAN		3.59528	3.44767	3.74897		77.6854	77.3467	78.0204		8.80759	8.58099	9.03959		9.91174	9.6726	10.1561						18.7193	18.4058	19.037	58688	0		ASIAN	2016	2016	Asian	0	0
2016-2017		Indian		4.98154	4.66012	5.32388		80.086	79.47	80.6879		7.17269	6.7891	7.57619		7.75982	7.36161	8.17767						14.9325	14.3972	15.4841	16521	0		Indian	2016	2016	.	0	0
2016-2017		Pakistani		3.22978	3.01142	3.46341		76.5968	76.0516	77.1334		9.29412	8.92976	9.67178		10.8793	10.4878	11.2835						20.1734	19.6655	20.691	23531	0		Pakistani	2016	2016	.	0	0
2016-2017		Bangladeshi		3.01998	2.67704	3.40531		75.5934	74.6694	76.4943		9.38895	8.78745	10.0271		11.9977	11.3244	12.7052						21.3866	20.5284	22.2706	8510	0		Bangladeshi	2016	2016	.	0	0
2016-2017		Any other Asian background		2.6664	2.37012	2.99859		78.0565	77.2398	78.8519		9.85582	9.29039	10.4517		9.42129	8.8676	10.0058						19.2771	18.5205	20.057	10126	0		Any other Asian background	2016	2016	.	0	0
2016-2017		BLACK		1.06528	0.950042	1.19432		69.5956	69.0464	70.1392		14.5796	14.1654	15.0038		14.7596	14.3432	15.1859						29.3392	28.8012	29.8829	27223	0		BLACK	2016	2016	Black	0	0
2016-2017		Caribbean		0.804621	0.58917	1.09799		73.9426	72.6883	75.1591		13.1421	12.2201	14.1226		12.1106	11.222	13.0592						25.2527	24.0496	26.4951	4847	0		Caribbean	2016	2016	.	0	0
2016-2017		African		1.08906	0.941808	1.25904		67.8546	67.1385	68.5623		14.9988	14.4626	15.5513		16.0576	15.5058	16.6252						31.0564	30.3554	31.7662	16528	0		African	2016	2016	.	0	0
2016-2017		Any other Black background		1.21409	0.963702	1.52853		70.9131	69.7357	72.0631		14.5862	13.7048	15.5141		13.2866	12.4407	14.1807						27.8728	26.7384	29.0362	5848	0		Any other Black background	2016	2016	.	0	0
2016-2017		CHINESE		1.12439	0.797586	1.58295		83.0991	81.6778	84.4311		10.0141	8.96451	11.1714		5.76247	4.96446	6.67975						15.7765	14.4835	17.1618	2846	0		CHINESE	2016	2016	Chinese	0	0
2016-2017		ANY OTHER ETHNIC GROUP		1.14258	0.970247	1.34511		76.0058	75.247	76.7485		12.4799	11.9104	13.0725		10.3717	9.84789	10.9201						22.8516	22.1219	23.5981	12428	0		ANY OTHER ETHNIC GROUP	2016	2016	Other	0	0
2016-2017		NOT STATED		0.893279	0.834812	0.955802		75.8621	75.5861	76.136		13.2799	13.0633	13.4995		9.96474	9.77391	10.1589						23.2446	22.9743	23.5171	93028	0		NOT STATED	2016	2016	Not stated	0	0
2020-2021	reception	TOTAL		0.928412	0.87763	0.982103		71.344	71.0972	71.5896		13.2904	13.1067	13.4764		14.4371	14.2468	14.6295		4.7267	4.61249	4.84359		27.7276	27.4845	27.972	129586	0	156879	TOTAL	2020	2020	Total	1	1
2020-2021	reception	WHITE		0.535142	0.489066	0.585532		72.0477	71.7503	72.3431		13.8103	13.584	14.0397		13.6069	13.3821	13.8349		4.16785	4.03784	4.30186		27.4172	27.1235	27.7128	88063	0	102419	WHITE	2020	2020	White	1	1
2020-2021	reception	British		0.4882	0.44165	0.539629		71.9141	71.5975	72.2285		14.001	13.7592	14.2464		13.5967	13.3579	13.8391		4.11105	3.97391	4.2527		27.5977	27.285	27.9126	77950	0	91419	British	2020	2020	.	1	1
2020-2021	reception	Irish		0.120056	0.01103	1.2928		71.7766	66.8909	76.1978		17.7651	14.147	22.0705		10.3383	7.58903	13.9334		2.48675	1.30746	4.67929		28.1034	23.6894	32.9843	356	0	353	Irish	2020	2020	.	1	1
2020-2021	reception	Any other White background		0.925336	0.753721	1.13558		73.1249	72.2363	73.9954		12.1418	11.5086	12.8049		13.8079	13.1376	14.5067		4.68308	4.2814	5.12043		25.9497	25.0895	26.8289	9757	0	10647	Any other White background	2020	2020	.	1	1
2020-2021	reception	MIXED		1.35219	1.10467	1.65424		71.1709	70.0866	72.2314		12.2735	11.5175	13.0717		15.2035	14.3727	16.0732		5.10026	4.60397	5.64687		27.4769	26.4327	28.5465	6850	0	8819	MIXED	2020	2020	Mixed	1	1
2020-2021	reception	White and Black Caribbean		1.21763	0.777085	1.90315		69.6393	67.2854	71.8946		13.1888	11.5832	14.9792		15.9543	14.2029	17.8766		5.4298	4.40073	6.68268		29.1431	26.9178	31.4731	1526	0	1822	White and Black Caribbean	2020	2020	.	1	1
2020-2021	reception	White and Black African		0.955701	0.495944	1.83381		68.2877	65.1695	71.2498		11.9094	9.95034	14.1934		18.8472	16.4225	21.5376		7.69921	6.12934	9.62991		30.7566	27.8237	33.8537	897	0	1221	White and Black African	2020	2020	.	1	1
2020-2021	reception	White and Asian		1.82873	1.27733	2.61185		75.4908	73.3191	77.54		10.4514	9.04313	12.0499		12.2291	10.7106	13.9292		3.92936	3.08087	4.99947		22.6805	20.6913	24.801	1593	0	2017	White and Asian	2020	2020	.	1	1
2020-2021	reception	Any other mixed background		1.28221	0.928998	1.76733		70.4793	68.7731	72.1301		12.9202	11.7352	14.2055		15.3183	14.0392	16.6912		4.75861	4.03418	5.60552		28.2385	26.6114	29.9245	2834	0	3759	Any other mixed background	2020	2020	.	1	1
2020-2021	reception	ASIAN		3.26765	2.97724	3.58534		70.932	70.15	71.7016		9.45381	8.96565	9.96564		16.3466	15.7246	16.9883		6.56218	6.15162	6.99809		25.8004	25.0599	26.555	13157	0	15702	ASIAN	2020	2020	Asian	1	1
2020-2021	reception	Indian		4.45963	3.85228	5.15759		75.3916	74.0075	76.7252		7.999	7.1841	8.89747		12.1498	11.1563	13.2186		4.34711	3.74774	5.03732		20.1488	18.913	21.444	3857	0	4324	Indian	2020	2020	.	1	1
2020-2021	reception	Pakistani		3.11336	2.66634	3.63254		68.1905	66.8845	69.4684		10.5704	9.74737	11.4541		18.1258	17.0815	19.2191		7.6971	6.98959	8.46971		28.6962	27.4577	29.9674	4989	0	5982	Pakistani	2020	2020	.	1	1
2020-2021	reception	Bangladeshi		2.48241	1.90393	3.23085		68.4789	66.4808	70.4109		9.71841	8.53571	11.0452		19.3203	17.7046	21.0457		7.29472	6.26869	8.47351		29.0387	27.1561	30.9963	2144	0	2730	Bangladeshi	2020	2020	.	1	1
2020-2021	reception	Any other Asian background		2.27792	1.72906	2.99569		71.7325	69.7993	73.5887		9.21093	8.06444	10.5018		16.7787	15.2644	18.4106		7.16745	6.15546	8.33105		25.9896	24.1866	27.8776	2167	0	2666	Any other Asian background	2020	2020	.	1	1
2020-2021	reception	BLACK		0.866177	0.655315	1.14411		61.2146	59.934	62.4799		15.4637	14.5424	16.4321		22.4555	21.384	23.5646		8.22744	7.53752	8.97437		37.9192	36.6599	39.195	5625	0	6884	BLACK	2020	2020	Black	1	1
2020-2021	reception	Caribbean		0.842032	0.412967	1.70924		65.2141	61.966	68.3266		16.4372	14.1082	19.0654		17.5067	15.1105	20.1925		6.80697	5.30711	8.69181		33.9439	30.8536	37.1773	858	0	939	Caribbean	2020	2020	.	1	1
2020-2021	reception	African		0.765484	0.535258	1.09365		60.2266	58.6729	61.76		15.5182	14.41	16.6949		23.4897	22.1789	24.8533		8.3165	7.48614	9.22978		39.0079	37.4805	40.5571	3859	0	4794	African	2020	2020	.	1	1
2020-2021	reception	Any other Black background		1.3169	0.754168	2.28983		61.6328	58.4272	64.7405		14.3123	12.1847	16.7407		22.7379	20.1298	25.5757		9.19146	7.48032	11.2465		37.0503	33.9697	40.2399	908	0	1151	Any other Black background	2020	2020	.	1	1
2020-2021	reception	CHINESE		0.803174	0.318749	2.00898		80.9296	77.3313	84.0742		9.95401	7.66738	12.8278		8.31326	6.23527	11.0025		3.19221	1.99154	5.07922		18.2673	15.1832	21.8166	520	0	622	CHINESE	2020	2020	Chinese	1	1
2020-2021	reception	ANY OTHER ETHNIC GROUP		0.902921	0.602885	1.35025		67.7142	65.8766	69.4987		14.4564	13.1467	15.8728		16.9264	15.5229	18.4292		6.55326	5.6578	7.57906		31.3829	29.6133	33.2082	2557	0	3300	ANY OTHER ETHNIC GROUP	2020	2020	Other	1	1
2020-2021	reception	NOT STATED		1.04021	0.878624	1.23114		71.8054	71.0199	72.5778		13.1499	12.5758	13.7461		14.0045	13.4144	14.6162		4.64415	4.29318	5.0223		27.1544	26.3913	27.9312	12814	0	19133	NOT STATED	2020	2020	Not stated	1	1
2020-2021	year 6	TOTAL		1.23828	1.17827	1.3013		57.8472	57.5724	58.1216		15.3722	15.1727	15.5738		25.5423	25.3005	25.7855		6.33951	6.20535	6.47636		40.9145	40.6414	41.1882	124230	1	142597	TOTAL	2020	2020	Total	1	1
2020-2021	year 6	WHITE		1.07193	1.00417	1.14421		60.1309	59.7976	60.4631		15.1632	14.9211	15.4086		23.634	23.3465	23.9239		5.65796	5.50299	5.81703		38.7972	38.4666	39.1289	83178	1	89568	WHITE	2020	2020	White	1	1
2020-2021	year 6	British		1.09233	1.0201	1.16961		60.5135	60.1616	60.8643		15.145	14.8891	15.4044		23.2492	22.9469	23.5542		5.49804	5.33648	5.6642		38.3942	38.0452	38.7443	74347	1	79946	British	2020	2020	.	1	1
2020-2021	year 6	Irish		0.501739	0.105313	2.35523		55.7421	49.6311	61.684		16.2537	12.2469	21.2539		27.5025	22.4063	33.2609		6.06051	3.74113	9.67333		43.7562	37.8289	49.8673	257	1	261	Irish	2020	2020	.	1	1
2020-2021	year 6	Any other White background		0.912162	0.731749	1.13655		56.944	55.893	57.9888		15.2891	14.5429	16.0665		26.8547	25.927	27.803		7.03274	6.5105	7.59347		42.1438	41.1023	43.1923	8573	1	9361	Any other White background	2020	2020	.	1	1
2020-2021	year 6	MIXED		1.09918	0.859822	1.40422		55.452	54.1602	56.7364		15.1848	14.2778	16.1385		28.2641	27.1116	29.4457		8.1231	7.44268	8.85978		43.4489	42.1686	44.7379	5716	1	6625	MIXED	2020	2020	Mixed	1	1
2020-2021	year 6	White and Black Caribbean		0.584	0.292237	1.16365		50.4039	47.7042	53.1012		13.7195	11.9653	15.6851		35.2926	32.7559	37.915		11.1607	9.57062	12.9771		49.0121	46.317	51.7131	1315	1	1386	White and Black Caribbean	2020	2020	.	1	1
2020-2021	year 6	White and Black African		0.30925	0.098968	0.962029		52.8873	49.5436	56.2052		17.1463	14.7733	19.8119		29.6572	26.6987	32.7968		10.8177	8.91228	13.0721		46.8035	43.4882	50.1473	859	1	968	White and Black African	2020	2020	.	1	1
2020-2021	year 6	White and Asian		2.16135	1.49811	3.10895		61.0034	58.3115	63.63		14.0884	12.2955	16.0948		22.7468	20.541	25.1146		5.85589	4.70034	7.27384		36.8352	34.2444	39.5043	1289	1	1493	White and Asian	2020	2020	.	1	1
2020-2021	year 6	Any other mixed background		1.09346	0.739664	1.61372		56.2006	54.1432	58.2368		15.9192	14.4667	17.4876		26.7868	24.9989	28.6537		6.61994	5.6654	7.72214		42.706	40.6777	44.7591	2253	1	2778	Any other mixed background	2020	2020	.	1	1
2020-2021	year 6	ASIAN		2.82156	2.53891	3.13465		50.4812	49.5828	51.3793		16.0306	15.3823	16.7008		30.6667	29.8445	31.5013		7.60101	7.13839	8.09099		46.6972	45.802	47.5946	11899	1	16476	ASIAN	2020	2020	Asian	1	1
2020-2021	year 6	Indian		3.40078	2.84989	4.0537		54.4954	52.8428	56.1383		15.1492	14.0004	16.3743		26.9546	25.5114	28.4483		5.86296	5.13242	6.69014		42.1038	40.4787	43.7462	3505	1	4035	Indian	2020	2020	.	1	1
2020-2021	year 6	Pakistani		3.27164	2.78827	3.8355		49.1411	47.6747	50.609		15.5011	14.4683	16.5934		32.0861	30.7315	33.4715		8.50398	7.72033	9.35911		47.5872	46.1236	49.0549	4456	1	6179	Pakistani	2020	2020	.	1	1
2020-2021	year 6	Bangladeshi		1.85231	1.32424	2.58543		46.642	44.347	48.9512		18.1507	16.4386	19.9984		33.3551	31.2145	35.5665		8.22579	7.04372	9.58576		51.5057	49.1963	53.8088	1800	1	3886	Bangladeshi	2020	2020	.	1	1
2020-2021	year 6	Any other Asian background		1.74961	1.27412	2.39823		49.9264	47.8087	52.0444		16.7942	15.2693	18.4383		31.5297	29.5945	33.5312		8.04205	6.96299	9.27167		48.324	46.2103	50.4437	2137	1	2376	Any other Asian background	2020	2020	.	1	1
2020-2021	year 6	BLACK		0.771726	0.585933	1.01583		46.847	45.6345	48.0633		16.6391	15.7523	17.5654		35.7421	34.5843	36.9169		10.8383	10.1046	11.6184		52.3812	51.1644	53.5953	6482	1	7144	BLACK	2020	2020	Black	1	1
2020-2021	year 6	Caribbean		1.05933	0.610616	1.8317		49.4994	46.6261	52.3761		14.87	12.9369	17.0354		34.5712	31.8869	37.3576		12.0515	10.3007	14.0533		49.4412	46.5681	52.3181	1158	1	1097	Caribbean	2020	2020	.	1	1
2020-2021	year 6	African		0.748536	0.527859	1.06048		46.7504	45.2346	48.2722		17.0263	15.9124	18.2014		35.4747	34.0317	36.9446		10.5659	9.66599	11.5389		52.501	50.9786	54.0188	4142	1	4617	African	2020	2020	.	1	1
2020-2021	year 6	Any other Black background		0.57135	0.273623	1.18916		44.5883	41.7774	47.4343		17.0151	14.981	19.2627		37.8252	35.1049	40.6244		10.6047	8.97557	12.4889		54.8403	51.9928	57.6564	1183	1	1430	Any other Black background	2020	2020	.	1	1
2020-2021	year 6	CHINESE		2.05807	1.13622	3.69988		56.8113	52.4677	61.0527		16.8604	13.8554	20.363		24.2703	20.7435	28.1834		3.14612	1.94495	5.0509		41.1306	36.9328	45.4616	508	1	567	CHINESE	2020	2020	Chinese	1	1
2020-2021	year 6	ANY OTHER ETHNIC GROUP		1.05638	0.725961	1.53486		51.6859	49.7399	53.6269		16.1664	14.7849	17.6503		31.0913	29.3195	32.9203		8.83943	7.79591	10.0075		47.2577	45.3202	49.2035	2536	1	3169	ANY OTHER ETHNIC GROUP	2020	2020	Other	1	1
2020-2021	year 6	NOT STATED		1.15646	0.991802	1.34809		57.7644	56.9416	58.5829		15.3461	14.7567	15.9545		25.7331	25.0135	26.4662		6.16725	5.77949	6.57921		41.0792	40.2642	41.899	13913	1	19048	NOT STATED	2020	2020	Not stated	1	1
2021-2022	reception	TOTAL	6835	1.2	1.2	1.2	435786	76.5	76.4	76.7	69161	12.1	12.1	12.2	57540	10.1	10	10.2	16428	2.9	2.8	2.9	126701	22.3	22.1	22.4	569322	0		TOTAL	2021	2021	Total	1	0
2021-2022	reception	ASIAN	2519	4.3	4.1	4.4	45466	77	76.7	77.3	4888	8.3	8.1	8.5	6167	10.4	10.2	10.7	2194	3.7	3.6	3.9	11055	18.7	18.4	19	59040	0		ASIAN	2021	2021	Asian	1	0
2021-2022	reception	BLACK	291	1.2	1.1	1.4	16354	69.2	68.6	69.8	3163	13.4	13	13.8	3817	16.2	15.7	16.6	1267	5.4	5.1	5.7	6980	29.5	29	30.1	23625	0		BLACK	2021	2021	Black	1	0
2021-2022	reception	CHINESE	32	1.3	0.9	1.8	2131	85.1	83.7	86.5	227	9.1	8	10.3	113	4.5	3.8	5.4	33	1.3	0.9	1.8	340	13.6	12.3	15	2503	0		CHINESE	2021	2021	Chinese	1	0
2021-2022	reception	MIXED	427	1.2	1.1	1.3	27980	76.6	76.2	77	4233	11.6	11.3	11.9	3893	10.7	10.3	11	1167	3.2	3	3.4	8126	22.2	21.8	22.7	36533	0		MIXED	2021	2021	Mixed	1	0
2021-2022	reception	WHITE	2357	0.7	0.6	0.7	270351	76.7	76.6	76.9	45447	12.9	12.8	13	34163	9.7	9.6	9.8	9073	2.6	2.5	2.6	79610	22.6	22.5	22.7	352318	0		WHITE	2021	2021	White	1	0
2021-2022	reception	ANY OTHER ETHNIC GROUP	185	1.4	1.2	1.6	9923	74.6	73.8	75.3	1616	12.1	11.6	12.7	1585	11.9	11.4	12.5	509	3.8	3.5	4.2	3201	24.1	23.3	24.8	13309	0		ANY OTHER ETHNIC GROUP	2021	2021	Other	1	0
2021-2022	reception	NOT STATED	1024	1.2	1.2	1.3	63581	77.5	77.3	77.8	9587	11.7	11.5	11.9	7802	9.5	9.3	9.7	2185	2.7	2.6	2.8	17389	21.2	20.9	21.5	81994	0		NOT STATED	2021	2021	Not stated	1	0
2021-2022	year 6	TOTAL	8774	1.5	1.4	1.5	365912	60.8	60.7	60.9	86169	14.3	14.2	14.4	141145	23.4	23.3	23.6	34818	5.8	5.7	5.8	227314	37.8	37.6	37.9	602000	1		TOTAL	2021	2021	Total	1	0
2021-2022	year 6	ASIAN	2082	3.3	3.2	3.5	33928	54.1	53.7	54.5	9396	15	14.7	15.3	17340	27.6	27.3	28	4063	6.5	6.3	6.7	26736	42.6	42.2	43	62746	1		ASIAN	2021	2021	Asian	1	0
2021-2022	year 6	BLACK	278	1	0.8	1.1	14550	49.8	49.2	50.4	4748	16.3	15.8	16.7	9630	33	32.4	33.5	2869	9.8	9.5	10.2	14378	49.2	48.7	49.8	29206	1		BLACK	2021	2021	Black	1	0
2021-2022	year 6	CHINESE	58	1.8	1.4	2.3	2190	67.7	66	69.2	415	12.8	11.7	14	574	17.7	16.5	19.1	107	3.3	2.7	4	989	30.6	29	32.2	3237	1		CHINESE	2021	2021	Chinese	1	0
2021-2022	year 6	MIXED	451	1.4	1.3	1.5	19067	59.1	58.5	59.6	4624	14.3	13.9	14.7	8144	25.2	24.8	25.7	2222	6.9	6.6	7.2	12768	39.5	39	40.1	32286	1		MIXED	2021	2021	Mixed	1	0
2021-2022	year 6	WHITE	4647	1.2	1.1	1.2	247492	62.9	62.8	63.1	55217	14	13.9	14.2	85880	21.8	21.7	22	20734	5.3	5.2	5.3	141097	35.9	35.7	36	393236	1		WHITE	2021	2021	White	1	0
2021-2022	year 6	ANY OTHER ETHNIC GROUP	197	1.4	1.2	1.6	7600	54.9	54	55.7	2109	15.2	14.6	15.8	3945	28.5	27.7	29.2	1048	7.6	7.1	8	6054	43.7	42.9	44.5	13851	1		ANY OTHER ETHNIC GROUP	2021	2021	Other	1	0
2021-2022	year 6	NOT STATED	1061	1.6	1.5	1.7	41085	60.9	60.6	61.3	9660	14.3	14.1	14.6	15632	23.2	22.9	23.5	3775	5.6	5.4	5.8	25292	37.5	37.1	37.9	67438	1		NOT STATED	2021	2021	Not stated	1	0
